# Supplementary material for: Polyploidy drives autophagy to participate in plant‐specific functions
Source: Imeta. 2024 Dec 9;3(6):e252. doi: 10.1002/imt2.252 (PMC11683458; doi:10.1002/imt2.252)
Supplement: Supplementary file 2 — Table S1. Summary of data resources. Table S2. Autophagy‐associated genes according to G‐MAD. Table S3. Autophagy‐associated genes according to DAP‐seq data. Table S4. Autophagy‐associated genes according to CF‐MS data. Table S5. Autophagy co‐functions at different levels of regulation according to M–MAD. Table S6. Correlation network of Autophagy pathway genes and AAGs. Table S7. The information of plant genomes used in this study. Table S8. AAG analogs identified in this study. Table S9. The summary of five duplication types for each AAGs whole genome genes in 77 representative species. Table S10. The significance analysis for each duplication type of AAGs in 77 representative species. The p‐values were obtained by Hypergeometric Distribution, and U and I represent un‐change and increase, respectively. Table S11. Overlap analysis of autophagy‐related functions in five species according to M–MAD. Table S12. Correlation network of Chloroplast division genes and AAGs. Table S13. Functional differentiation of polyploidy AAGs in A. thaliana and O. sativa. Table S14. Common genes in autophagy and chloroplast division. Table S15. Differential expression analysis in GEO data (GSE184340). [file IMT2-3-e252-s001.xlsx]

## Sheet: S1
Table S1 Summary of data resources.
Project ID	Project Name	Year	PubMed ID	Sample Number
GSE151451	A Multimodal Study of Wild Tomato Species Introgressions Unravels the Genetic Basis of Transcriptome and Metabolome Variation in Important Fruit Traits	2020	-	523
PRJNA478144	Transcriptome analysis of RICE PLANT ARCHITECTURE DOMESTICATION locus	2020	-	26
PRJNA605919	Comparative transcriptome analysis of two indica rice cultivars sonasal (SN) and long grain rice (LGR).	2020	-	36
PRJNA610422	Oryza rufipogon Transcriptome or Gene expression	2020	-	30
PRJNA631179	Transcriptomic expression patterns of two contrasting lowland rice varieties reveal high iron stress tolerance (rice)	2020	-	23
PRJNA639386	The miR172/IDS1 module improves rice salt tolerance through maintaining ROS homeostasis	2020	-	35
PRJNA646818	Transcriptome sequencing of fully ripe fruits of various tomato accessions	2020	-	121
PRJNA655574	Tissue-specific transcriptome analysis provides insights into hormone signaling and phenylpropanoid biosynthesis pathway regulations during tomato fruit developmental stages	2020	-	96
PRJEB31094	Transcriptional Response of Arabidopsis thaliana to Fluctuating Light	2019	30718349	144
PRJNA521877	Translational regulation contributes to the elevated CO2 response in two Solanum species	2019	31797460	512
PRJNA526255	Solanum lycopersicoides introgression lines of cultivated tomato RNA-seq data	2019	-	311
PRJNA526494	Solanum pennellii Introgression Lines RNA-seq data	2019	-	227
PRJNA528328	Transcriptome of graft junction in tomato	2019	-	32
PRJNA528656	Modeling protein destiny in developing tomato fruit (tomato)	2019	31909114?3	26
PRJNA547502	Florigen Accelerates Secondary Cell Wall Biogenesis to Harmonize Vascular Maturation with flowering and reproductive phase Development (tomato)	2019	-	32
PRJNA550148	Oryza sativa breed:Indica | cultivar:Zhenshan 97, Minghui63, F1 Transcriptome or Gene expression	2019	-	72
PRJNA552220	Comparative transcriptome analysis between resistant and susceptible tomato lines uncovers the response mechanism of Cf-16-mediated resistance to Cladosporium fulvum (tomato)	2019	31959099	24
PRJNA560271	Temporal analysis of mRNA from panicle tissue from field grown rice under high nighttime temperatures (long-grained rice)	2019	-	96
PRJNA588478	Regulatory gene architecture and its relation to plant fitness	2019	32051590	1320
PRJNA597070	Integrative analysis of reference epigenomes in rice [RNA-seq] (rice)	2019	32461553	58
PRJDB5858	Gauss-Power mixing Distributions in RNA-seq data of Arabidopsis thaliana	2018	-	188
PRJEB19974	Time-course RNA-seq data for the cold response in Arabidopsis thaliana	2018	-	234
PRJEB21753	Transcriptome profiling of sorted endoreduplicated nuclei from mature-green tomato fruits	2018	-	24
PRJNA378182	Global gene regulation in tomato plant (Solanum lycopersicum) responding to vector (Bactericera cockerelli) feeding and pathogen (Candidatus Liberibacter solanacearum�) infection	2018	29619663	26
PRJNA449902	Transcriptome analysis of tomato near isogenic lines with high lycopene content	2018	-	27
PRJNA473829	Plastic Transcriptomes Stabilize Immunity to Pathogen Diversity	2018	-	800
PRJNA474721	RNA-seq and DNA methylomes of germinating rice and developing coleoptiles (RNA-Seq) (rice	2018	27859855	48
PRJNA475542	Widespread inter-individual gene expression variability in Arabidopsis thaliana (thale cress)	2018	30679203	168
PRJNA481375	Transcriptomic analysis of tomato sperm cell lineage development (tomato)	2018	30047180	21
PRJNA497262	CLso induced potato and tomato transcriptome	2018	-	27
PRJNA507622	Transcriptome map of Solanum lycopersicum	2018	-	97
PRJEB15161	Natural variation of transcriptional response to mild drought in growing Arabidopsis leaves	2017	-	193
PRJEB21223	Early expressed genes of Solanum lycopersicum-pathogen interaction	2017	28743967	34
PRJEB4671	Salt stress in salt sensitive Oryza sativa Indica group Pokkali (salt sensitive)	2017	-	30
PRJEB4672	Salt stress in salt sensitive Oryza sativa Indica group IR29 (salt sensitive)	2017	-	30
PRJNA368916	An RNA-seq dataset for studies of gene expression variation in the MAGIC line resource of Arabidopsis thaliana	2017	28179367	209
PRJNA379803	A high temperature RNA-seq dataset for studies of gene expression variation in the MAGIC line resource of Arabidopsis thaliana	2017	28464948	103
PRJNA380541	Epistatic and allelic interactions control expression of ribosomal RNA gene clusters in Arabidopsis thaliana	2017	-	192
PRJNA382136	Fine scale time-series RNA-Seq of shoot and root responses to Nitrogen supply	2017	29769331	114
PRJNA385135	Variation in transcriptional responses to salt stress in rice	2017	385135	368
PRJNA395492	Solanum lycopersicum Transcriptome sequencing	2017	-	68
PRJNA396272	Solanum lycopersicum Raw sequence reads	2017	-	405
PRJNA397098	RNA-seq of Arabidopsis thaliana seedlings growing in the presence of a bacterial synthetic community under full and low phosphate conditions	2017	29462153	429
PRJNA418075	RNA-seq from dry seeds of an Arabidopsis thaliana Bay-0 x Shahdara RIL population	2017	-	185
PRJNA419306	Transcriptome dynamics at Arabidopsis graft junctions reveal an intertissue recognition mechanism that activates vascular regeneration (thale cress)	2017	29440499	82
PRJNA422118	Transcriptional Regulation of Nitrogen and Nitrogen-Related Metabolism in Arabidopsis (thale cress)	2017	30356219	208
PRJNA422262	Transcriptome profiling of tomato fruits overexpressing Arabidopsis ORANGE (OR) gene	2017	29729208	63
PRJNA313379	Time course transcriptional profiles of the Arabidopsis thaliana response to flg22 infiltration for all combinatorial genotypes of the alleles dde2-2, ein2-1, pad4-1, and sid2-2.	2016	28472137	357
PRJNA314076	High resolution transcriptomic development map of Arabidopsis thaliana based on RNA-seq	2016	-	138
PRJNA314700	Transcriptome profile of rice genotypes IR24 and IRBB67 in interaction with Xanthomonas oryzae pv. oryzae under two temperature regimes	2016	31959799	48
PRJNA315516	Transcriptome profiling of Arabidopsis during sequential biotic and abiotic stresses.	2016	-	167
PRJNA318701	Oryza sativa Japonica Group Transcriptome or Gene expression	2016	-	42
PRJNA319904	Epigenomic and genome structural diversity in a worldwide collection of Arabidopsis thaliana	2016	27419873	728
PRJNA330878	Arabidopsis thaliana cultivar:Col-0 Transcriptome or Gene expression	2016	-	96
PRJNA338277	Solanum lycopersicum Transcriptome or Gene expression	2016	-	60
PRJNA341504	The Cytoplasmic mRNA Decay Landscape of Arabidopsis Seedlings [RNA-seq]	2016	29386391	128
PRJNA342783	Transcriptome profiling of three fruit tissues from the fw11.3 NILs in cultivated background	2016	-	116
PRJNA344451	RNA-seq of Arabidopsis thaliana seedlings growing in the presence of a bacterial synthetic community under full and low phosphate conditions [PBI]	2016	28297714	104
PRJNA344452	RNA-seq of Arabidopsis thaliana seedlings growing in the presence of a bacterial synthetic community under full and low phosphate conditions [PBI_preTreat]	2016	28297714	144
PRJNA347367	Solanum lycopersicum cultivar:Ailsa Craig Transcriptome or Gene expression	2016	-	38
PRJNA348521	Transcriptome analysis of root-knot nematode (Meloidogyne incognita)-infected tomato (Solanum lycopersicum) roots reveals complex gene expression profiles and metabolic networks of both plant and nematode during susceptible and resistance responses.	2016	28220591	34
PRJNA348676	Time-resolved transcriptome analysis with genetic perturbations reveals a critical time window for effective plant immunity	2016	29794063	366
PRJNA353950	Solanum lycopersicum Transcriptome or Gene expression	2016	-	56
PRJNA358059	Genetic influences on gene expression in Arabidopsis thaliana	2016	28464948	193
PRJDB2600	RNA-Seq analysis of rice under various environmental conditions	2015	-	221
PRJDB3891	RNAseq in a fully controlled plant factory	2015	-	36
PRJDB3892	RNAseq in a sunlight-type plant factory	2015	-	50
PRJNA297424	Rice gene expression in irrigated and rainfed fields during two seasons	2015	297424	239
PRJNA300543	RNA-Seq of single cells from regenerating Arabidopsis root	2015	27212234	215
PRJNA301554	Rice gene expression in heat stress and dehydration stress - time series	2015	27655842	475
PRJNA306542	Oryza sativa Transcriptome or Gene expression	2015	-	403
PRJNA273563	1001 Genomes: A Catalog of Arabidopsis thaliana Genetic Variation	2015	27293186	1135
PRJNA237342	DNA methylation variation in Arabidopsis has a genetic basis and appears to be involved in local adaptation	2014	25939354	323
PRJNA245231	Fine kinetic transcriptome analysis during jasmonate signaling	2014	24820026	83
PRJNA266018	The gene expression kinetics reveals a key role of jasmonic acid in rice disease resistance to Magnaporthe	2014	-	48
PRJNA271245	Oryza sativa Transcriptome or Gene expression	2014	-	36
PRJNA187928	Patterns of Population Epigenomic Diversity in Arabidopsis thaliana (RNA-Seq)	2013	23467092	144
PRJNA192450	Solanum lycopersicum Transcriptome or Gene expression	2013	-	48
PRJNA215013	Oryza sativa strain:Nipponbare Transcriptome or Gene expression	2013	24249833	138
PRJNA222538	Solanum lycopersicum strain:M82 Transcriptome or Gene expression	2013	23872539	76
PRJNA224133	RNA-Seq timeseries of Arabidopsis Mock, JA or SA treated	2013	-	172
PRJNA224705	EXPRSS: an Illumina based high-throughput expression-profiling method to reveal transcriptional dynamics - II	2013	24884414	97
PRJNA232536	Expression profiling during arabidopsis/downy mildew interaction reveals a highly-expressed effector that attenuates responses to salicylic acid.	2013	25329884	204
PRJEB4922	1000 Plant (1KP) Transcriptomes	2013	31645766	1344
PRJNA176034	Solanum lycopersicum Transcriptome or Gene expression	2012	-	36

## Sheet: S2
Table S2 Autophagy-associated genes according to G–MAD.
Species	gene_id	GMAS	Connection known?
A. thaliana	AT2G45170	0.925	Yes
A. thaliana	AT3G61960	0.911	Yes
A. thaliana	AT5G61500	0.91	Yes
A. thaliana	AT5G66930	0.9	Yes
A. thaliana	AT1G54710	0.891	Yes
A. thaliana	AT3G49590	0.888	Yes
A. thaliana	AT3G06420	0.872	Yes
A. thaliana	AT4G29380	0.861	Yes
A. thaliana	AT3G61710	0.855	Yes
A. thaliana	AT4G00355	0.855	Yes
A. thaliana	AT4G21980	0.829	Yes
A. thaliana	AT1G62040	0.825	Yes
A. thaliana	AT3G62770	0.816	Yes
A. thaliana	AT2G42890	0.813	No
A. thaliana	AT4G19860	0.812	No
A. thaliana	AT2G40810	0.809	Yes
A. thaliana	AT5G45900	0.804	Yes
A. thaliana	AT1G15740	0.785	No
A. thaliana	AT3G56440	0.782	Yes
A. thaliana	AT3G59950	0.781	Yes
A. thaliana	AT5G35690	0.78	No
A. thaliana	AT1G04970	0.776	No
A. thaliana	AT3G43230	0.772	No
A. thaliana	AT3G51130	0.77	No
A. thaliana	AT3G15580	0.769	Yes
A. thaliana	AT1G03380	0.765	Yes
A. thaliana	AT4G30790	0.756	Yes
A. thaliana	AT3G10250	0.745	No
A. thaliana	AT4G27745	0.739	No
A. thaliana	AT5G50230	0.736	Yes
A. thaliana	AT5G43930	0.733	Yes
A. thaliana	AT1G44770	0.73	No
A. thaliana	AT2G31260	0.722	Yes
A. thaliana	AT1G29400	0.716	No
A. thaliana	AT3G19190	0.701	Yes
A. thaliana	AT3G53930	0.699	Yes
A. thaliana	AT5G54730	0.699	Yes
A. thaliana	AT3G49800	0.697	No
A. thaliana	AT4G34890	0.697	No
A. thaliana	AT1G04440	0.686	No
A. thaliana	AT5G02880	0.68	No
A. thaliana	AT3G49490	0.671	No
A. thaliana	AT3G55070	0.669	No
A. thaliana	AT4G16520	0.668	Yes
A. thaliana	AT3G10740	0.667	No
A. thaliana	AT4G35860	0.666	No
A. thaliana	AT1G60490	0.66	No
A. thaliana	AT5G65110	0.66	No
A. thaliana	AT2G45980	0.658	Yes
A. thaliana	AT2G44140	0.652	Yes
A. thaliana	AT3G26100	0.65	No
A. thaliana	AT3G03720	0.649	No
A. thaliana	AT2G22690	0.646	No
A. thaliana	AT5G59960	0.643	No
A. thaliana	AT2G37840	0.63	Yes
A. thaliana	AT1G48490	0.629	No
A. thaliana	AT4G37440	0.629	No
A. thaliana	AT5G42870	0.628	No
A. thaliana	AT1G27320	0.626	No
A. thaliana	AT1G22930	0.625	No
A. thaliana	AT1G55280	0.621	No
A. thaliana	AT5G63190	0.621	No
A. thaliana	AT4G04620	0.619	Yes
A. thaliana	AT1G01240	0.619	No
A. thaliana	AT1G23440	0.619	No
A. thaliana	AT1G28260	0.618	No
A. thaliana	AT5G06260	0.617	No
A. thaliana	AT3G19420	0.61	No
A. thaliana	AT3G58750	0.608	No
A. thaliana	AT5G65910	0.608	No
A. thaliana	AT3G02340	0.607	No
A. thaliana	AT3G06170	0.604	No
A. thaliana	AT1G20880	0.599	No
A. thaliana	AT2G37150	0.599	No
A. thaliana	AT5G27840	0.598	No
A. thaliana	AT5G63620	0.595	No
A. thaliana	AT2G25070	0.594	No
A. thaliana	AT2G15230	0.592	No
A. thaliana	AT5G23340	0.59	No
A. thaliana	AT3G17000	0.588	No
A. thaliana	AT5G64370	0.587	No
A. thaliana	AT5G56180	0.586	No
A. thaliana	AT2G02040	0.585	No
A. thaliana	AT3G15070	0.585	No
A. thaliana	AT5G61450	0.585	No
A. thaliana	AT5G46180	0.584	No
A. thaliana	AT1G33050	0.583	No
A. thaliana	AT1G07040	0.582	No
A. thaliana	AT3G03870	0.58	No
A. thaliana	AT3G61790	0.58	No
A. thaliana	AT1G13960	0.578	No
A. thaliana	AT5G05700	0.578	No
A. thaliana	AT5G04040	0.577	No
A. thaliana	AT5G49710	0.575	No
A. thaliana	AT1G29760	0.574	No
A. thaliana	AT2G46030	0.574	No
A. thaliana	AT1G58030	0.573	No
A. thaliana	AT1G08720	0.565	No
A. thaliana	AT3G52240	0.563	No
A. thaliana	AT3G06780	0.561	No
A. thaliana	AT3G18770	0.56	Yes
A. thaliana	AT2G35680	0.559	No
A. thaliana	AT2G31510	0.556	No
A. thaliana	AT1G76150	0.555	No
A. thaliana	AT3G48195	0.554	No
A. thaliana	AT3G60130	0.55	No
A. thaliana	AT3G48530	0.549	No
A. thaliana	AT2G38410	0.548	No
A. thaliana	AT4G11860	0.546	No
A. thaliana	AT4G26160	0.546	No
A. thaliana	AT2G20740	0.543	No
A. thaliana	AT1G58180	0.542	No
A. thaliana	AT5G51290	0.542	No
A. thaliana	AT1G19660	0.54	No
A. thaliana	AT5G41110	0.539	No
A. thaliana	AT2G05630	0.538	Yes
A. thaliana	AT3G26890	0.538	No
A. thaliana	AT5G54870	0.538	No
A. thaliana	AT5G66250	0.538	No
A. thaliana	AT3G61180	0.537	No
A. thaliana	AT1G02305	0.536	No
A. thaliana	AT4G13530	0.536	No
A. thaliana	AT1G05840	0.535	No
A. thaliana	AT1G68820	0.535	No
A. thaliana	AT1G12360	0.534	No
A. thaliana	AT2G02710	0.534	No
A. thaliana	AT5G53350	0.534	No
A. thaliana	AT3G51840	0.533	No
A. thaliana	AT1G73980	0.532	No
A. thaliana	AT2G42160	0.532	No
A. thaliana	AT4G34370	0.531	No
A. thaliana	AT5G53330	0.53	No
A. thaliana	AT2G38000	0.529	No
A. thaliana	AT4G21810	0.527	No
A. thaliana	AT5G35560	0.523	No
A. thaliana	AT1G16240	0.522	No
A. thaliana	AT4G03030	0.522	No
A. thaliana	AT4G08540	0.522	No
A. thaliana	AT2G42790	0.521	No
A. thaliana	AT1G63800	0.519	No
A. thaliana	AT1G18160	0.518	No
A. thaliana	AT1G75850	0.518	No
A. thaliana	AT4G32440	0.517	No
A. thaliana	AT5G64500	0.513	No
A. thaliana	AT1G03090	0.511	No
A. thaliana	AT3G19895	0.509	No
A. thaliana	AT2G15900	0.507	No
A. thaliana	AT4G19160	0.507	No
A. thaliana	AT1G80920	0.506	No
A. thaliana	AT1G54130	0.505	No
A. thaliana	AT3G10550	0.504	No
A. thaliana	AT1G04400	0.503	No
A. thaliana	AT4G15475	0.503	No
A. thaliana	AT1G44820	0.502	No
A. thaliana	AT2G15695	0.502	No
A. thaliana	AT5G47860	0.501	No
A. thaliana	AT1G04960	0.5	No
A. thaliana	AT1G71190	0.5	No
A. thaliana	AT3G54840	0.5	No
A. thaliana	AT3G51730	0.498	No
A. thaliana	AT4G31670	0.498	No
A. thaliana	AT1G13990	0.497	No
A. thaliana	AT1G12780	0.496	No
A. thaliana	AT1G22985	0.496	No
A. thaliana	AT4G29420	0.493	No
A. thaliana	AT3G53120	0.491	No
A. thaliana	AT5G56870	0.488	No
A. thaliana	AT4G39140	0.487	No
A. thaliana	AT5G24450	0.487	No
A. thaliana	AT5G01800	0.486	No
A. thaliana	AT3G11780	0.485	No
A. thaliana	AT4G02740	0.484	No
A. thaliana	AT1G07990	0.483	No
A. thaliana	AT2G19350	0.483	No
A. thaliana	AT3G06810	0.483	No
A. thaliana	AT2G04690	0.481	No
A. thaliana	AT4G28260	0.481	No
A. thaliana	AT5G64190	0.48	No
A. thaliana	AT3G52060	0.478	No
A. thaliana	AT5G22850	0.478	No
A. thaliana	AT1G21450	0.477	No
A. thaliana	AT3G60340	0.477	No
A. thaliana	AT4G38360	0.477	No
A. thaliana	AT2G01460	0.474	No
A. thaliana	AT2G18700	0.474	No
A. thaliana	AT1G45150	0.473	No
A. thaliana	AT4G18140	0.472	No
A. thaliana	AT3G16190	0.471	No
A. thaliana	AT2G35690	0.47	No
A. thaliana	AT3G06380	0.47	No
A. thaliana	AT2G17710	0.469	No
A. thaliana	AT3G23610	0.469	No
A. thaliana	AT4G12570	0.469	No
A. thaliana	AT1G53580	0.468	No
A. thaliana	AT1G78420	0.468	No
A. thaliana	AT1G09730	0.467	No
A. thaliana	AT1G18270	0.467	No
A. thaliana	AT5G57900	0.466	No
A. thaliana	AT5G59420	0.465	No
A. thaliana	AT1G68000	0.464	No
A. thaliana	AT2G21240	0.464	No
A. thaliana	AT1G32700	0.462	No
A. thaliana	AT4G27470	0.462	No
A. thaliana	AT2G44410	0.461	No
A. thaliana	AT1G06110	0.46	No
A. thaliana	AT3G54300	0.46	No
A. thaliana	AT4G29490	0.46	No
A. thaliana	AT1G55510	0.459	No
A. thaliana	AT5G51070	0.459	No
A. thaliana	AT1G48790	0.458	No
A. thaliana	AT4G02030	0.457	Yes
A. thaliana	AT1G07230	0.456	No
A. thaliana	AT3G13062	0.456	No
A. thaliana	AT4G31410	0.455	No
A. thaliana	AT1G12640	0.454	No
A. thaliana	AT1G17680	0.454	No
A. thaliana	AT1G24560	0.453	No
A. thaliana	AT3G29035	0.452	No
A. thaliana	AT1G53190	0.451	No
A. thaliana	AT1G60140	0.451	No
A. thaliana	AT3G47730	0.451	No
A. thaliana	AT3G63000	0.451	No
A. thaliana	AT4G13980	0.451	No
A. thaliana	AT5G45360	0.451	No
A. thaliana	AT1G54100	0.45	No
A. thaliana	AT5G40670	0.45	No
A. thaliana	AT5G57655	0.45	No
A. thaliana	AT4G27450	0.449	No
A. thaliana	AT1G23870	0.448	No
A. thaliana	AT4G36630	0.447	Yes
A. thaliana	AT1G75380	0.447	No
A. thaliana	AT2G01490	0.447	No
A. thaliana	AT4G20410	0.447	No
A. thaliana	AT1G18470	0.446	No
A. thaliana	AT1G29970	0.446	No
A. thaliana	AT4G31420	0.446	No
A. thaliana	AT3G54850	0.445	No
A. thaliana	AT1G26670	0.443	No
A. thaliana	AT1G21760	0.442	No
A. thaliana	AT2G23450	0.441	No
A. thaliana	AT3G51040	0.441	No
A. thaliana	AT3G54360	0.441	No
A. thaliana	AT4G13830	0.441	No
A. thaliana	AT5G27320	0.441	No
A. thaliana	AT1G54490	0.44	No
A. thaliana	AT1G56700	0.44	No
A. thaliana	AT5G40720	0.44	No
A. thaliana	AT1G03750	0.439	No
A. thaliana	AT1G26830	0.438	No
A. thaliana	AT5G41940	0.438	No
A. thaliana	AT5G66810	0.438	No
A. thaliana	AT2G22660	0.437	No
A. thaliana	AT4G35140	0.434	No
A. thaliana	AT5G43320	0.434	No
A. thaliana	AT1G34120	0.432	No
A. thaliana	AT1G27290	0.43	No
A. thaliana	AT4G32250	0.43	No
A. thaliana	AT3G20290	0.429	No
A. thaliana	AT5G56190	0.429	No
A. thaliana	AT1G01710	0.428	No
A. thaliana	AT2G31130	0.427	No
A. thaliana	AT2G42400	0.427	No
A. thaliana	AT5G46410	0.427	No
A. thaliana	AT5G61530	0.427	No
A. thaliana	AT3G17810	0.426	No
A. thaliana	AT3G56170	0.426	No
A. thaliana	AT5G02040	0.426	No
A. thaliana	AT1G79590	0.424	No
A. thaliana	AT3G56310	0.424	No
A. thaliana	AT4G26060	0.424	No
A. thaliana	AT5G65207	0.422	No
A. thaliana	AT1G12680	0.421	No
A. thaliana	AT4G05160	0.421	No
A. thaliana	AT4G22750	0.421	No
A. thaliana	AT5G64430	0.421	No
A. thaliana	AT1G45976	0.42	No
A. thaliana	AT1G47330	0.42	No
A. thaliana	AT3G16857	0.42	No
A. thaliana	AT4G15420	0.42	No
A. thaliana	AT4G16110	0.418	No
A. thaliana	AT1G28320	0.417	No
A. thaliana	AT1G06060	0.416	No
A. thaliana	AT2G36960	0.416	No
A. thaliana	AT1G09010	0.415	No
A. thaliana	AT3G51110	0.414	No
A. thaliana	AT4G22920	0.414	No
A. thaliana	AT5G05930	0.414	No
A. thaliana	AT1G54115	0.413	No
A. thaliana	AT3G52250	0.413	No
A. thaliana	AT3G02700	0.411	No
A. thaliana	AT5G55970	0.411	No
A. thaliana	AT1G34220	0.41	No
A. thaliana	AT1G32230	0.409	No
A. thaliana	AT3G23540	0.409	No
A. thaliana	AT1G13450	0.407	No
A. thaliana	AT3G19900	0.407	No
A. thaliana	AT3G48390	0.407	No
A. thaliana	AT3G56930	0.407	No
A. thaliana	AT3G61060	0.406	No
A. thaliana	AT4G38060	0.406	No
A. thaliana	AT5G27950	0.406	No
A. thaliana	AT3G20060	0.404	No
A. thaliana	AT3G61070	0.403	No
A. thaliana	AT5G35200	0.403	No
A. thaliana	AT1G69490	0.402	No
A. thaliana	AT3G11810	0.402	No
A. thaliana	AT5G24870	0.402	No
A. thaliana	AT1G16840	0.401	No
A. thaliana	AT2G03620	0.401	No
A. thaliana	AT2G26670	0.4	No
A. thaliana	AT1G78890	0.399	No
A. thaliana	AT3G51830	0.399	No
A. thaliana	AT5G47390	0.399	No
A. thaliana	AT3G24315	0.397	No
A. thaliana	AT3G53490	0.397	No
A. thaliana	AT1G43130	0.396	No
A. thaliana	AT2G43400	0.396	No
A. thaliana	AT4G16150	0.396	No
A. thaliana	AT4G21350	0.396	No
A. thaliana	AT5G66160	0.396	No
A. thaliana	AT2G38020	0.395	No
A. thaliana	AT3G07930	0.395	No
A. thaliana	AT4G36790	0.395	No
A. thaliana	AT1G70160	0.394	No
A. thaliana	AT1G80210	0.394	No
A. thaliana	AT3G06850	0.394	No
A. thaliana	AT5G24890	0.394	No
A. thaliana	AT1G04140	0.393	Yes
A. thaliana	AT3G43220	0.393	No
A. thaliana	AT1G21640	0.392	No
A. thaliana	AT1G49300	0.392	No
A. thaliana	AT4G28860	0.392	No
A. thaliana	AT5G05750	0.392	No
A. thaliana	AT3G12140	0.391	No
A. thaliana	AT1G80950	0.39	No
A. thaliana	AT3G06580	0.39	No
A. thaliana	AT1G05790	0.389	No
A. thaliana	AT1G21920	0.389	No
A. thaliana	AT1G53320	0.389	No
A. thaliana	AT1G05940	0.388	No
A. thaliana	AT3G16785	0.388	No
A. thaliana	AT2G04550	0.387	No
A. thaliana	AT4G28770	0.386	No
A. thaliana	AT5G43560	0.386	No
A. thaliana	AT1G76460	0.385	No
A. thaliana	AT1G77770	0.385	No
A. thaliana	AT4G33240	0.385	No
A. thaliana	AT4G30550	0.384	No
A. thaliana	AT4G37880	0.384	No
A. thaliana	AT1G22040	0.383	No
A. thaliana	AT3G49790	0.383	No
A. thaliana	AT5G05230	0.383	No
A. thaliana	AT5G44250	0.383	No
A. thaliana	AT5G64440	0.383	No
A. thaliana	AT3G46590	0.382	No
A. thaliana	AT3G55270	0.381	No
A. thaliana	AT5G42470	0.381	No
A. thaliana	AT5G60620	0.381	No
A. thaliana	AT1G19310	0.38	No
A. thaliana	AT4G21534	0.379	No
A. thaliana	AT5G04850	0.379	No
A. thaliana	AT5G40690	0.378	No
A. thaliana	AT4G16144	0.377	No
A. thaliana	AT4G35780	0.377	No
A. thaliana	AT1G34300	0.376	No
A. thaliana	AT3G24740	0.376	No
A. thaliana	AT4G09580	0.376	No
A. thaliana	AT4G16210	0.376	No
A. thaliana	AT4G04320	0.375	No
A. thaliana	AT3G08650	0.374	No
A. thaliana	AT3G27530	0.374	No
A. thaliana	AT4G11960	0.374	No
A. thaliana	AT1G17730	0.373	Yes
A. thaliana	AT3G51000	0.373	No
A. thaliana	AT5G64410	0.373	No
A. thaliana	AT1G55000	0.372	No
A. thaliana	AT5G35980	0.372	No
A. thaliana	AT5G56020	0.372	No
A. thaliana	AT1G28960	0.371	No
A. thaliana	AT3G13340	0.371	No
A. thaliana	AT4G14950	0.371	No
A. thaliana	AT1G53770	0.37	No
A. thaliana	AT1G70518	0.37	No
A. thaliana	AT1G75540	0.37	No
A. thaliana	AT2G23140	0.37	No
A. thaliana	AT4G19420	0.37	No
A. thaliana	AT2G46900	0.369	No
A. thaliana	AT4G05150	0.369	No
A. thaliana	AT1G03290	0.368	No
A. thaliana	AT2G26070	0.368	No
A. thaliana	AT5G32440	0.368	No
A. thaliana	AT3G51520	0.367	No
A. thaliana	AT5G23090	0.367	No
A. thaliana	AT3G14130	0.366	No
A. thaliana	AT1G75400	0.365	No
A. thaliana	AT1G09430	0.364	No
A. thaliana	AT1G56010	0.364	No
A. thaliana	AT2G03730	0.364	No
A. thaliana	AT2G39805	0.364	No
A. thaliana	AT4G21450	0.364	No
A. thaliana	AT4G32940	0.364	No
A. thaliana	AT5G55600	0.364	No
A. thaliana	AT1G23960	0.363	No
A. thaliana	AT1G43700	0.363	No
A. thaliana	AT1G52347	0.363	No
A. thaliana	AT3G10360	0.363	No
A. thaliana	AT4G17080	0.363	No
A. thaliana	AT2G17520	0.362	No
A. thaliana	AT4G12560	0.362	No
A. thaliana	AT1G09920	0.361	No
A. thaliana	AT1G65580	0.36	No
A. thaliana	AT1G73260	0.36	No
A. thaliana	AT3G13450	0.36	No
A. thaliana	AT4G11360	0.36	No
A. thaliana	AT5G45160	0.359	No
A. thaliana	AT1G05890	0.358	No
A. thaliana	AT1G10210	0.358	No
A. thaliana	AT3G05090	0.358	No
A. thaliana	AT5G53530	0.358	No
A. thaliana	AT2G19180	0.357	No
A. thaliana	AT1G34190	0.356	No
A. thaliana	AT3G53410	0.356	No
A. thaliana	AT3G54380	0.356	No
A. thaliana	AT3G59090	0.356	No
A. thaliana	AT4G28270	0.356	No
A. thaliana	AT4G32180	0.356	No
A. thaliana	AT4G34100	0.356	No
A. thaliana	AT5G22510	0.356	No
A. thaliana	AT1G50570	0.354	No
A. thaliana	AT1G80180	0.354	No
A. thaliana	AT3G54620	0.354	No
A. thaliana	AT3G14050	0.353	No
A. thaliana	AT3G66654	0.353	No
A. thaliana	AT1G31820	0.352	No
A. thaliana	AT2G20920	0.352	No
A. thaliana	AT3G09320	0.352	No
A. thaliana	AT3G44880	0.352	No
A. thaliana	AT4G28880	0.352	No
A. thaliana	AT5G50380	0.352	No
A. thaliana	AT1G16180	0.351	No
A. thaliana	AT1G69450	0.351	No
A. thaliana	AT5G65760	0.351	No
A. thaliana	AT1G71240	0.35	No
A. thaliana	AT3G48590	0.349	No
A. thaliana	AT3G04350	0.348	No
A. thaliana	AT3G20250	0.348	No
A. thaliana	AT5G49570	0.348	No
A. thaliana	AT3G10320	0.347	No
A. thaliana	AT4G20330	0.347	No
A. thaliana	AT1G50730	0.346	No
A. thaliana	AT2G31800	0.346	No
A. thaliana	AT4G13270	0.346	No
A. thaliana	AT3G20770	0.345	No
A. thaliana	AT4G14990	0.345	No
A. thaliana	AT4G30750	0.345	No
A. thaliana	AT1G04830	0.344	No
A. thaliana	AT1G16250	0.344	No
A. thaliana	AT3G53030	0.344	No
A. thaliana	AT5G63260	0.344	No
A. thaliana	AT1G07530	0.343	No
A. thaliana	AT1G67580	0.343	No
A. thaliana	AT4G33910	0.342	No
A. thaliana	AT5G36250	0.342	No
A. thaliana	AT3G43440	0.341	No
A. thaliana	AT4G11740	0.341	No
A. thaliana	AT1G06290	0.339	No
A. thaliana	AT2G18915	0.339	No
A. thaliana	AT4G29790	0.338	No
A. thaliana	AT1G08460	0.337	No
A. thaliana	AT3G14010	0.337	No
A. thaliana	AT3G54860	0.337	No
A. thaliana	AT3G13430	0.336	No
A. thaliana	AT3G15355	0.336	No
A. thaliana	AT4G16130	0.336	No
A. thaliana	AT1G30090	0.335	No
A. thaliana	AT2G02970	0.335	No
A. thaliana	AT5G02800	0.335	No
A. thaliana	AT1G11480	0.334	No
A. thaliana	AT1G47056	0.334	No
A. thaliana	AT2G43210	0.334	No
A. thaliana	AT1G09570	0.333	No
A. thaliana	AT2G36895	0.333	No
A. thaliana	AT3G10915	0.333	No
A. thaliana	AT3G63340	0.333	No
A. thaliana	AT4G33210	0.333	No
A. thaliana	AT1G21780	0.331	No
A. thaliana	AT1G26580	0.331	No
A. thaliana	AT1G65000	0.331	No
A. thaliana	AT2G33835	0.331	No
A. thaliana	AT3G11960	0.331	No
A. thaliana	AT3G48880	0.331	No
A. thaliana	AT4G13730	0.331	No
A. thaliana	AT4G25230	0.331	No
A. thaliana	AT5G02310	0.331	No
A. thaliana	AT5G51970	0.331	No
A. thaliana	AT5G38380	0.33	No
A. thaliana	AT5G42560	0.33	No
A. thaliana	AT1G21410	0.329	No
A. thaliana	AT1G56460	0.329	No
A. thaliana	AT4G16330	0.329	No
A. thaliana	AT1G17340	0.327	No
A. thaliana	AT2G37678	0.327	No
A. thaliana	AT4G14340	0.327	No
A. thaliana	AT2G23460	0.326	No
A. thaliana	AT3G63210	0.325	No
A. thaliana	AT1G15240	0.324	No
A. thaliana	AT3G09470	0.324	No
A. thaliana	AT4G17900	0.324	No
A. thaliana	AT5G24360	0.323	Yes
A. thaliana	AT1G34630	0.323	No
A. thaliana	AT2G22570	0.323	No
A. thaliana	AT1G23260	0.322	No
A. thaliana	AT1G59520	0.322	No
A. thaliana	AT1G73920	0.322	No
A. thaliana	AT2G18280	0.322	No
A. thaliana	AT2G38820	0.322	No
A. thaliana	AT3G48780	0.322	No
A. thaliana	AT3G61600	0.322	No
A. thaliana	AT4G27260	0.322	No
A. thaliana	AT2G36310	0.321	No
A. thaliana	AT3G03890	0.321	No
A. thaliana	AT3G60030	0.321	No
A. thaliana	AT5G39590	0.321	No
A. thaliana	AT1G01230	0.32	No
A. thaliana	AT2G17030	0.32	No
A. thaliana	AT3G22170	0.32	No
A. thaliana	AT3G51370	0.32	No
A. thaliana	AT4G29010	0.32	No
A. thaliana	AT4G31450	0.32	No
A. thaliana	AT5G23670	0.32	No
A. thaliana	AT1G63440	0.319	No
A. thaliana	AT1G71860	0.319	No
A. thaliana	AT2G01540	0.319	No
A. thaliana	AT2G17350	0.319	No
A. thaliana	AT3G21295	0.319	No
A. thaliana	AT3G26510	0.319	No
A. thaliana	AT4G02210	0.319	No
A. thaliana	AT4G35770	0.319	No
A. thaliana	AT5G41560	0.319	No
A. thaliana	AT5G23390	0.318	No
A. thaliana	AT5G51260	0.318	No
A. thaliana	AT1G03520	0.317	No
A. thaliana	AT1G11175	0.317	No
A. thaliana	AT1G36980	0.317	No
A. thaliana	AT4G24020	0.317	No
A. thaliana	AT5G44790	0.317	No
A. thaliana	AT5G51740	0.317	No
A. thaliana	AT1G72710	0.316	No
A. thaliana	AT2G15570	0.316	No
A. thaliana	AT3G15290	0.316	No
A. thaliana	AT1G43245	0.315	No
A. thaliana	AT3G51250	0.315	No
A. thaliana	AT4G05000	0.315	No
A. thaliana	AT5G05100	0.315	No
A. thaliana	AT5G49360	0.315	No
A. thaliana	AT1G25230	0.314	No
A. thaliana	AT4G15840	0.314	No
A. thaliana	AT5G41350	0.314	No
A. thaliana	AT1G12970	0.313	No
A. thaliana	AT1G25540	0.313	No
A. thaliana	AT1G60610	0.313	No
A. thaliana	AT2G33700	0.313	No
A. thaliana	AT2G36840	0.313	No
A. thaliana	AT2G46260	0.313	No
A. thaliana	AT3G23690	0.312	No
A. thaliana	AT3G63310	0.312	No
A. thaliana	AT4G23450	0.312	No
A. thaliana	AT5G41340	0.312	No
A. thaliana	AT1G71970	0.311	No
A. thaliana	AT3G17250	0.311	No
A. thaliana	AT4G02880	0.311	No
A. thaliana	AT4G14930	0.311	No
A. thaliana	AT4G40050	0.311	No
A. thaliana	AT1G01180	0.31	No
A. thaliana	AT2G47600	0.31	No
A. thaliana	AT3G47160	0.31	No
A. thaliana	AT2G26230	0.309	No
A. thaliana	AT3G04670	0.309	No
A. thaliana	AT5G60580	0.309	No
A. thaliana	AT1G20630	0.308	No
A. thaliana	AT1G28200	0.308	No
A. thaliana	AT2G18250	0.308	No
A. thaliana	AT2G32970	0.308	No
A. thaliana	AT4G09340	0.308	No
A. thaliana	AT1G32940	0.307	No
A. thaliana	AT3G01090	0.307	No
A. thaliana	AT3G62590	0.307	No
A. thaliana	AT5G43600	0.307	No
A. thaliana	AT1G19870	0.306	No
A. thaliana	AT3G10770	0.306	No
A. thaliana	AT3G56140	0.306	No
A. thaliana	AT3G61570	0.306	No
A. thaliana	AT4G13020	0.306	No
A. thaliana	AT4G34310	0.306	No
A. thaliana	AT5G48020	0.306	No
A. thaliana	AT5G63800	0.306	No
A. thaliana	AT1G11020	0.305	No
A. thaliana	AT3G28715	0.305	No
A. thaliana	AT4G25440	0.305	No
A. thaliana	AT5G66050	0.305	No
A. thaliana	AT1G04300	0.304	No
A. thaliana	AT1G12050	0.303	No
A. thaliana	AT2G01600	0.303	No
A. thaliana	AT2G22300	0.303	No
A. thaliana	AT3G03470	0.303	No
A. thaliana	AT4G04860	0.303	No
A. thaliana	AT5G67245	0.303	No
A. thaliana	AT1G08800	0.302	No
A. thaliana	AT3G06080	0.302	No
A. thaliana	AT4G16745	0.302	No
A. thaliana	AT4G25660	0.302	No
A. thaliana	AT4G29820	0.302	No
A. thaliana	AT4G30490	0.301	No
A. thaliana	AT5G43430	0.301	No
A. thaliana	AT5G43830	0.301	No
A. thaliana	AT1G08680	0.3	No
A. thaliana	AT1G20225	0.3	No
A. thaliana	AT1G22640	0.3	No
A. thaliana	AT2G31090	0.3	No
A. thaliana	AT2G32900	0.3	No
A. thaliana	AT2G36320	0.3	No
A. thaliana	AT4G32850	0.3	No
A. thaliana	AT5G23450	0.3	No
A. thaliana	AT1G51720	0.299	No
A. thaliana	AT3G05250	0.299	No
A. thaliana	AT3G11100	0.299	No
A. thaliana	AT5G63640	0.299	No
A. thaliana	AT1G04280	0.298	No
A. thaliana	AT3G07880	0.298	No
A. thaliana	AT4G32960	0.298	No
A. thaliana	AT5G63610	0.298	No
A. thaliana	AT1G53560	0.297	No
A. thaliana	AT3G10420	0.297	No
A. thaliana	AT3G27670	0.297	No
A. thaliana	AT4G01840	0.297	No
A. thaliana	AT5G27920	0.297	No
A. thaliana	AT5G54540	0.297	No
A. thaliana	AT2G39630	0.296	No
A. thaliana	AT2G43080	0.296	No
A. thaliana	AT3G19990	0.296	No
A. thaliana	AT5G26240	0.296	No
A. thaliana	AT1G08760	0.295	No
A. thaliana	AT1G15670	0.295	No
A. thaliana	AT1G69340	0.295	No
A. thaliana	AT2G19830	0.295	No
A. thaliana	AT2G40970	0.295	No
A. thaliana	AT3G04060	0.295	No
A. thaliana	AT5G04490	0.295	No
A. thaliana	AT5G63280	0.295	No
A. thaliana	AT1G26120	0.294	No
A. thaliana	AT1G32790	0.294	No
A. thaliana	AT3G47340	0.294	No
A. thaliana	AT5G27350	0.294	No
A. thaliana	AT2G16405	0.293	No
A. thaliana	AT2G33630	0.293	No
A. thaliana	AT2G45500	0.293	No
A. thaliana	AT4G27040	0.293	No
A. thaliana	AT4G32760	0.293	No
A. thaliana	AT5G26751	0.293	No
A. thaliana	AT1G66900	0.292	No
A. thaliana	AT2G14170	0.292	No
A. thaliana	AT2G39000	0.292	No
A. thaliana	AT5G24520	0.292	No
A. thaliana	AT1G17280	0.291	No
A. thaliana	AT1G26620	0.291	No
A. thaliana	AT1G76920	0.291	No
A. thaliana	AT3G05290	0.291	No
A. thaliana	AT4G32040	0.291	No
A. thaliana	AT2G04240	0.29	No
A. thaliana	AT2G18170	0.29	No
A. thaliana	AT4G00550	0.29	No
A. thaliana	AT4G39100	0.29	No
A. thaliana	AT5G01520	0.29	No
A. thaliana	AT1G61690	0.289	No
A. thaliana	AT2G01650	0.289	No
A. thaliana	AT2G27150	0.289	No
A. thaliana	AT2G38830	0.289	No
A. thaliana	AT3G06860	0.289	No
A. thaliana	AT3G07790	0.289	No
A. thaliana	AT3G19553	0.289	No
A. thaliana	AT3G19640	0.289	No
A. thaliana	AT3G29270	0.289	No
A. thaliana	AT4G34140	0.289	No
A. thaliana	AT5G64250	0.289	No
A. thaliana	AT1G07310	0.288	No
A. thaliana	AT3G01170	0.288	No
A. thaliana	AT3G47780	0.288	No
A. thaliana	AT3G51390	0.288	No
A. thaliana	AT4G00840	0.288	No
A. thaliana	AT5G37930	0.288	No
A. thaliana	AT2G20010	0.287	No
A. thaliana	AT3G01100	0.287	No
A. thaliana	AT3G14910	0.287	No
A. thaliana	AT3G21430	0.287	No
A. thaliana	AT4G31510	0.287	No
A. thaliana	AT1G03140	0.286	No
A. thaliana	AT1G75410	0.286	No
A. thaliana	AT2G27600	0.286	No
A. thaliana	AT3G05210	0.286	No
A. thaliana	AT2G03330	0.285	No
A. thaliana	AT2G23780	0.285	No
A. thaliana	AT3G10572	0.285	No
A. thaliana	AT4G29070	0.285	No
A. thaliana	AT5G49890	0.285	No
A. thaliana	AT1G12390	0.284	No
A. thaliana	AT1G73750	0.284	No
A. thaliana	AT4G08920	0.284	No
A. thaliana	AT4G22820	0.284	No
A. thaliana	AT5G35080	0.284	No
A. thaliana	AT1G77890	0.283	No
A. thaliana	AT2G46080	0.283	No
A. thaliana	AT4G34030	0.283	No
A. thaliana	AT1G13570	0.282	No
A. thaliana	AT3G26020	0.282	No
A. thaliana	AT3G27020	0.282	No
A. thaliana	AT3G48330	0.282	No
A. thaliana	AT4G33090	0.282	No
A. thaliana	AT5G47140	0.282	No
A. thaliana	AT5G61640	0.282	No
A. thaliana	AT5G66180	0.282	No
A. thaliana	AT1G65430	0.281	No
A. thaliana	AT4G04740	0.281	No
A. thaliana	AT1G59580	0.28	No
A. thaliana	AT3G21350	0.28	No
A. thaliana	AT1G23052	0.279	No
A. thaliana	AT1G56090	0.279	No
A. thaliana	AT1G60440	0.279	No
A. thaliana	AT2G17440	0.279	No
A. thaliana	AT2G35320	0.279	No
A. thaliana	AT2G45620	0.279	No
A. thaliana	AT1G05060	0.278	No
A. thaliana	AT1G06430	0.278	No
A. thaliana	AT3G14075	0.278	No
A. thaliana	AT5G01450	0.278	No
A. thaliana	AT5G56650	0.278	No
A. thaliana	AT4G24690	0.277	Yes
A. thaliana	AT1G14570	0.277	No
A. thaliana	AT1G55090	0.277	No
A. thaliana	AT3G56470	0.277	No
A. thaliana	AT4G19700	0.277	No
A. thaliana	AT3G01320	0.276	No
A. thaliana	AT3G47550	0.276	No
A. thaliana	AT4G38932	0.276	No
A. thaliana	AT5G41330	0.276	No
A. thaliana	AT1G08820	0.275	No
A. thaliana	AT1G74020	0.275	No
A. thaliana	AT3G51630	0.275	No
A. thaliana	AT1G44170	0.274	No
A. thaliana	AT2G02180	0.274	No
A. thaliana	AT2G04880	0.274	No
A. thaliana	AT2G35110	0.274	No
A. thaliana	AT3G03310	0.274	No
A. thaliana	AT3G17850	0.274	No
A. thaliana	AT1G11180	0.272	No
A. thaliana	AT2G36900	0.272	No
A. thaliana	AT3G08760	0.272	No
A. thaliana	AT3G15450	0.272	No
A. thaliana	AT3G51770	0.272	No
A. thaliana	AT4G20070	0.272	No
A. thaliana	AT4G27320	0.272	No
A. thaliana	AT1G13195	0.271	No
A. thaliana	AT1G74740	0.271	No
A. thaliana	AT3G09770	0.271	No
A. thaliana	AT3G27110	0.271	No
A. thaliana	AT3G49210	0.271	No
A. thaliana	AT4G04800	0.271	No
A. thaliana	AT5G63905	0.271	No
A. thaliana	AT1G16710	0.27	No
A. thaliana	AT2G21180	0.27	No
A. thaliana	AT2G25280	0.27	No
A. thaliana	AT3G02740	0.27	No
A. thaliana	AT3G03380	0.27	No
A. thaliana	AT3G22430	0.27	No
A. thaliana	AT3G57480	0.27	No
A. thaliana	AT5G48180	0.27	No
A. thaliana	AT5G65210	0.27	No
A. thaliana	AT5G65960	0.27	No
A. thaliana	AT1G02890	0.269	No
A. thaliana	AT1G05340	0.269	No
A. thaliana	AT1G06700	0.269	No
A. thaliana	AT1G10500	0.269	No
A. thaliana	AT2G02390	0.269	No
A. thaliana	AT2G06025	0.269	No
A. thaliana	AT4G39910	0.269	No
A. thaliana	AT1G21000	0.268	No
A. thaliana	AT2G43430	0.268	No
A. thaliana	AT5G53550	0.268	No
A. thaliana	AT1G49032	0.267	No
A. thaliana	AT3G15358	0.267	No
A. thaliana	AT5G56930	0.267	No
A. thaliana	AT1G19270	0.266	No
A. thaliana	AT4G13360	0.266	No
A. thaliana	AT4G16070	0.266	No
A. thaliana	AT4G28300	0.266	No
A. thaliana	AT5G04910	0.266	No
A. thaliana	AT1G27300	0.265	No
A. thaliana	AT2G40860	0.265	No
A. thaliana	AT3G08850	0.265	No
A. thaliana	AT3G22370	0.265	No
A. thaliana	AT1G75440	0.264	No
A. thaliana	AT2G17500	0.264	No
A. thaliana	AT3G23920	0.264	No
A. thaliana	AT4G36720	0.264	No
A. thaliana	AT5G67140	0.264	No
A. thaliana	AT1G06570	0.263	No
A. thaliana	AT1G79700	0.263	No
A. thaliana	AT2G17200	0.263	No
A. thaliana	AT4G17486	0.263	No
A. thaliana	AT4G19640	0.263	No
A. thaliana	AT4G25650	0.263	No
A. thaliana	AT1G02130	0.262	No
A. thaliana	AT1G28540	0.262	No
A. thaliana	AT2G01060	0.262	No
A. thaliana	AT2G39100	0.262	No
A. thaliana	AT3G19860	0.262	No
A. thaliana	AT3G59210	0.262	No
A. thaliana	AT4G02075	0.262	No
A. thaliana	AT4G17940	0.262	No
A. thaliana	AT5G22080	0.262	No
A. thaliana	AT5G59140	0.262	No
A. thaliana	AT1G19010	0.261	No
A. thaliana	AT1G21200	0.261	No
A. thaliana	AT3G15920	0.261	No
A. thaliana	AT3G18140	0.261	No
A. thaliana	AT1G01440	0.26	No
A. thaliana	AT1G15130	0.26	No
A. thaliana	AT1G16540	0.26	No
A. thaliana	AT1G18720	0.26	No
A. thaliana	AT2G33480	0.26	No
A. thaliana	AT3G03490	0.26	No
A. thaliana	AT3G57410	0.26	No
A. thaliana	AT4G28370	0.26	No
A. thaliana	AT5G25900	0.26	No
A. thaliana	AT1G03610	0.259	No
A. thaliana	AT1G45145	0.259	No
A. thaliana	AT2G30230	0.259	No
A. thaliana	AT2G40930	0.259	No
A. thaliana	AT2G43330	0.259	No
A. thaliana	AT4G03510	0.259	No
A. thaliana	AT1G53030	0.258	No
A. thaliana	AT3G01650	0.258	No
A. thaliana	AT5G67380	0.258	No
A. thaliana	AT3G45730	0.257	No
A. thaliana	AT4G11570	0.257	No
A. thaliana	AT4G21160	0.257	No
A. thaliana	AT5G22120	0.257	No
A. thaliana	AT5G47040	0.257	No
A. thaliana	AT5G48160	0.257	No
A. thaliana	AT1G01770	0.256	No
A. thaliana	AT1G28120	0.256	No
A. thaliana	AT1G63690	0.256	No
A. thaliana	AT2G32080	0.256	No
A. thaliana	AT3G09850	0.256	No
A. thaliana	AT3G45040	0.256	No
A. thaliana	AT3G47990	0.256	No
A. thaliana	AT4G10920	0.256	No
A. thaliana	AT4G38090	0.256	No
A. thaliana	AT5G64070	0.256	No
A. thaliana	AT1G20760	0.255	No
A. thaliana	AT2G41790	0.255	No
A. thaliana	AT4G00305	0.255	No
A. thaliana	AT5G34930	0.255	No
A. thaliana	AT1G68140	0.254	No
A. thaliana	AT2G26800	0.254	No
A. thaliana	AT4G24800	0.254	No
A. thaliana	AT5G27280	0.254	No
A. thaliana	AT5G64220	0.254	No
A. thaliana	AT1G09710	0.253	No
A. thaliana	AT1G69360	0.253	No
A. thaliana	AT2G44430	0.253	No
A. thaliana	AT3G19910	0.253	No
A. thaliana	AT3G51440	0.253	No
A. thaliana	AT4G32160	0.253	No
A. thaliana	AT5G56340	0.253	No
A. thaliana	AT1G61140	0.251	No
A. thaliana	AT1G72820	0.251	No
A. thaliana	AT2G32850	0.251	No
A. thaliana	AT2G43820	0.251	No
A. thaliana	AT3G47300	0.251	No
A. thaliana	AT4G31860	0.251	No
A. thaliana	AT5G04200	0.251	No
A. thaliana	AT5G06140	0.251	No
A. thaliana	AT5G35330	0.251	No
A. thaliana	AT5G60160	0.251	No
A. thaliana	AT5G64880	0.251	No
A. thaliana	AT1G13980	0.25	No
A. thaliana	AT1G14740	0.249	No
A. thaliana	AT2G17110	0.249	No
A. thaliana	AT2G21500	0.249	No
A. thaliana	AT2G45910	0.249	No
A. thaliana	AT3G13200	0.249	No
A. thaliana	AT3G14770	0.249	No
A. thaliana	AT3G45310	0.249	No
A. thaliana	AT3G62650	0.249	No
A. thaliana	AT5G46150	0.249	No
A. thaliana	AT1G58200	0.248	No
A. thaliana	AT1G80360	0.248	No
A. thaliana	AT3G21610	0.248	No
A. thaliana	AT3G46220	0.248	No
A. thaliana	AT1G03280	0.247	No
A. thaliana	AT1G17120	0.247	No
A. thaliana	AT3G06670	0.247	No
A. thaliana	AT5G23050	0.247	No
A. thaliana	AT5G25265	0.247	No
A. thaliana	AT5G55860	0.247	No
A. thaliana	AT5G58350	0.247	No
A. thaliana	AT1G11360	0.246	No
A. thaliana	AT1G33980	0.246	No
A. thaliana	AT1G49850	0.246	No
A. thaliana	AT1G62760	0.246	No
A. thaliana	AT3G04560	0.246	No
A. thaliana	AT3G11240	0.246	No
A. thaliana	AT3G23280	0.246	No
A. thaliana	AT3G45100	0.246	No
A. thaliana	AT4G02120	0.246	No
A. thaliana	AT4G17640	0.246	No
A. thaliana	AT4G27880	0.246	No
A. thaliana	AT4G29960	0.246	No
A. thaliana	AT4G30390	0.246	No
A. thaliana	AT5G04460	0.246	No
A. thaliana	AT1G55520	0.245	No
A. thaliana	AT1G77140	0.245	No
A. thaliana	AT2G05590	0.245	No
A. thaliana	AT3G01770	0.245	No
A. thaliana	AT3G12350	0.245	No
A. thaliana	AT3G27560	0.245	No
A. thaliana	AT3G29180	0.245	No
A. thaliana	AT3G59300	0.245	No
A. thaliana	AT5G33280	0.245	No
A. thaliana	AT5G57887	0.245	No
A. thaliana	AT2G37035	0.244	No
A. thaliana	AT2G39050	0.244	No
A. thaliana	AT3G55470	0.244	No
A. thaliana	AT3G62260	0.244	No
A. thaliana	AT4G04630	0.244	No
A. thaliana	AT4G38640	0.244	No
A. thaliana	AT5G03540	0.244	No
A. thaliana	AT1G14340	0.243	No
A. thaliana	AT1G15350	0.243	No
A. thaliana	AT1G18260	0.243	No
A. thaliana	AT1G63120	0.243	No
A. thaliana	AT1G79690	0.243	No
A. thaliana	AT3G61540	0.243	No
A. thaliana	AT4G27410	0.243	No
A. thaliana	AT4G36040	0.243	No
A. thaliana	AT4G36760	0.243	No
A. thaliana	AT5G21990	0.243	No
A. thaliana	AT1G21100	0.242	No
A. thaliana	AT1G50260	0.242	No
A. thaliana	AT1G72650	0.242	No
A. thaliana	AT2G43370	0.242	No
A. thaliana	AT3G01590	0.242	No
A. thaliana	AT3G12740	0.242	No
A. thaliana	AT3G57790	0.242	No
A. thaliana	AT4G02440	0.242	No
A. thaliana	AT5G01960	0.242	No
A. thaliana	AT1G67800	0.241	No
A. thaliana	AT1G70660	0.241	No
A. thaliana	AT2G38840	0.241	No
A. thaliana	AT2G46680	0.241	No
A. thaliana	AT3G07310	0.241	No
A. thaliana	AT3G47060	0.241	No
A. thaliana	AT4G29850	0.241	No
A. thaliana	AT4G37150	0.241	No
A. thaliana	AT5G28770	0.241	No
A. thaliana	AT5G55700	0.241	No
A. thaliana	AT5G56420	0.241	No
A. thaliana	AT1G02860	0.24	No
A. thaliana	AT1G70290	0.24	No
A. thaliana	AT2G18750	0.24	No
A. thaliana	AT3G10500	0.24	No
A. thaliana	AT3G54440	0.24	No
A. thaliana	AT3G13550	0.239	No
A. thaliana	AT3G53610	0.239	No
A. thaliana	AT4G17270	0.239	No
A. thaliana	AT4G21470	0.239	No
A. thaliana	AT5G41800	0.239	No
A. thaliana	AT1G32090	0.238	No
A. thaliana	AT2G37130	0.238	No
A. thaliana	AT3G54100	0.238	No
A. thaliana	AT4G08320	0.238	No
A. thaliana	AT4G25180	0.238	No
A. thaliana	AT5G56660	0.238	No
A. thaliana	AT1G59590	0.237	No
A. thaliana	AT1G76320	0.237	No
A. thaliana	AT1G80630	0.237	No
A. thaliana	AT2G46550	0.237	No
A. thaliana	AT3G05170	0.237	No
A. thaliana	AT3G11570	0.237	No
A. thaliana	AT3G29330	0.237	No
A. thaliana	AT3G59660	0.237	No
A. thaliana	AT1G33055	0.236	No
A. thaliana	AT1G49050	0.236	No
A. thaliana	AT1G54340	0.236	No
A. thaliana	AT2G27090	0.236	No
A. thaliana	AT3G10030	0.236	No
A. thaliana	AT3G17770	0.236	No
A. thaliana	AT1G62810	0.235	No
A. thaliana	AT2G36680	0.235	No
A. thaliana	AT3G15630	0.235	No
A. thaliana	AT4G24290	0.235	No
A. thaliana	AT1G22860	0.234	No
A. thaliana	AT1G28580	0.234	No
A. thaliana	AT4G09830	0.234	No
A. thaliana	AT5G22000	0.234	No
A. thaliana	AT5G57740	0.234	No
A. thaliana	AT5G63470	0.234	No
A. thaliana	AT2G39970	0.233	No
A. thaliana	AT3G05990	0.233	No
A. thaliana	AT3G14090	0.233	No
A. thaliana	AT4G26750	0.233	No
A. thaliana	AT4G38240	0.233	No
A. thaliana	AT5G42520	0.233	No
A. thaliana	AT1G01640	0.232	No
A. thaliana	AT1G21400	0.232	No
A. thaliana	AT1G60420	0.232	No
A. thaliana	AT2G43420	0.232	No
A. thaliana	AT3G09900	0.232	No
A. thaliana	AT3G13750	0.232	No
A. thaliana	AT3G15760	0.232	No
A. thaliana	AT3G17880	0.232	No
A. thaliana	AT3G28710	0.232	No
A. thaliana	AT4G21580	0.232	No
A. thaliana	AT4G38690	0.232	No
A. thaliana	AT5G56270	0.232	No
A. thaliana	AT5G60700	0.232	No
A. thaliana	AT1G12760	0.231	No
A. thaliana	AT2G37760	0.231	No
A. thaliana	AT4G38930	0.231	No
A. thaliana	AT5G22270	0.231	No
A. thaliana	AT1G54090	0.23	No
A. thaliana	AT2G38800	0.23	No
A. thaliana	AT3G14270	0.23	No
A. thaliana	AT3G19290	0.23	No
A. thaliana	AT3G19580	0.23	No
A. thaliana	AT3G52850	0.23	No
A. thaliana	AT4G20850	0.23	No
A. thaliana	AT4G35750	0.23	No
A. thaliana	AT5G41370	0.23	No
A. thaliana	AT5G62740	0.23	No
A. thaliana	AT2G20230	0.229	No
A. thaliana	AT4G39850	0.229	No
A. thaliana	AT5G23610	0.229	No
A. thaliana	AT1G70530	0.228	No
A. thaliana	AT3G03790	0.228	No
A. thaliana	AT4G01610	0.228	No
A. thaliana	AT5G43100	0.228	No
A. thaliana	AT1G20110	0.227	No
A. thaliana	AT1G32750	0.227	No
A. thaliana	AT1G55680	0.227	No
A. thaliana	AT1G64810	0.227	No
A. thaliana	AT2G19950	0.227	No
A. thaliana	AT3G15610	0.227	No
A. thaliana	AT4G31408	0.227	No
A. thaliana	AT5G40580	0.227	No
A. thaliana	AT5G47580	0.227	No
A. thaliana	AT5G59430	0.227	No
A. thaliana	AT5G62460	0.227	No
A. thaliana	AT1G02990	0.226	No
A. thaliana	AT1G07380	0.226	No
A. thaliana	AT1G08570	0.226	No
A. thaliana	AT1G73950	0.226	No
A. thaliana	AT3G06240	0.226	No
A. thaliana	AT5G63910	0.226	No
A. thaliana	AT1G06840	0.225	No
A. thaliana	AT1G12810	0.225	No
A. thaliana	AT1G15780	0.225	No
A. thaliana	AT1G72010	0.225	No
A. thaliana	AT2G21520	0.225	No
A. thaliana	AT3G11730	0.225	No
A. thaliana	AT3G62800	0.225	No
A. thaliana	AT5G37370	0.225	No
A. thaliana	AT5G57035	0.225	No
A. thaliana	AT5G61670	0.225	No
A. thaliana	AT1G70980	0.224	No
A. thaliana	AT2G30250	0.224	No
A. thaliana	AT3G10800	0.224	No
A. thaliana	AT3G20630	0.224	No
A. thaliana	AT5G37740	0.224	No
A. thaliana	AT5G40470	0.224	No
A. thaliana	AT5G43280	0.224	No
A. thaliana	AT1G04780	0.223	No
A. thaliana	AT1G13940	0.223	No
A. thaliana	AT1G22020	0.223	No
A. thaliana	AT1G57870	0.223	No
A. thaliana	AT2G24550	0.223	No
A. thaliana	AT2G33170	0.223	No
A. thaliana	AT2G46580	0.223	No
A. thaliana	AT3G02540	0.223	No
A. thaliana	AT3G03341	0.223	No
A. thaliana	AT3G03640	0.223	No
A. thaliana	AT4G00450	0.223	No
A. thaliana	AT4G10080	0.223	No
A. thaliana	AT4G16280	0.223	No
A. thaliana	AT4G39955	0.223	No
A. thaliana	AT5G23150	0.223	No
A. thaliana	AT5G45190	0.223	No
A. thaliana	AT5G58730	0.223	No
A. thaliana	AT1G70170	0.222	No
A. thaliana	AT1G70590	0.222	No
A. thaliana	AT2G26210	0.222	No
A. thaliana	AT3G16220	0.222	No
A. thaliana	AT3G21360	0.222	No
A. thaliana	AT4G33666	0.222	No
A. thaliana	AT1G21390	0.221	No
A. thaliana	AT1G65610	0.221	No
A. thaliana	AT2G18670	0.221	No
A. thaliana	AT2G25760	0.221	No
A. thaliana	AT3G09270	0.221	No
A. thaliana	AT3G25910	0.221	No
A. thaliana	AT3G61890	0.221	No
A. thaliana	AT4G23680	0.221	No
A. thaliana	AT5G04170	0.221	No
A. thaliana	AT5G53870	0.221	No
A. thaliana	AT5G58720	0.221	No
A. thaliana	AT1G02475	0.22	No
A. thaliana	AT1G60940	0.22	No
A. thaliana	AT2G27285	0.22	No
A. thaliana	AT4G24230	0.22	No
A. thaliana	AT4G30690	0.22	No
A. thaliana	AT5G28050	0.22	No
A. thaliana	AT5G66030	0.22	No
A. thaliana	AT1G24190	0.219	No
A. thaliana	AT1G59830	0.219	No
A. thaliana	AT1G67840	0.219	No
A. thaliana	AT1G74840	0.219	No
A. thaliana	AT2G45810	0.219	No
A. thaliana	AT3G06210	0.219	No
A. thaliana	AT3G26000	0.219	No
A. thaliana	AT3G59770	0.219	No
A. thaliana	AT4G22540	0.219	No
A. thaliana	AT4G35360	0.219	No
A. thaliana	AT1G23780	0.218	No
A. thaliana	AT1G35470	0.218	No
A. thaliana	AT1G50480	0.218	No
A. thaliana	AT1G53165	0.218	No
A. thaliana	AT2G24100	0.218	No
A. thaliana	AT2G26740	0.218	No
A. thaliana	AT3G06290	0.218	No
A. thaliana	AT3G11530	0.218	No
A. thaliana	AT3G57300	0.218	No
A. thaliana	AT4G15955	0.218	No
A. thaliana	AT4G28400	0.218	No
A. thaliana	AT4G36195	0.218	No
A. thaliana	AT5G04750	0.218	No
A. thaliana	AT5G22920	0.218	No
A. thaliana	AT5G39660	0.218	No
A. thaliana	AT5G51400	0.218	No
A. thaliana	AT5G58375	0.218	No
A. thaliana	AT5G58787	0.218	No
A. thaliana	AT5G65687	0.218	No
A. thaliana	AT1G05270	0.217	No
A. thaliana	AT1G35670	0.217	No
A. thaliana	AT3G59940	0.217	No
A. thaliana	AT4G19185	0.217	No
A. thaliana	AT5G03730	0.217	No
A. thaliana	AT5G35370	0.217	No
A. thaliana	AT1G22870	0.216	No
A. thaliana	AT1G74940	0.216	No
A. thaliana	AT1G79670	0.216	No
A. thaliana	AT3G13060	0.216	No
A. thaliana	AT4G25170	0.216	No
A. thaliana	AT4G32600	0.216	No
A. thaliana	AT4G39090	0.216	No
A. thaliana	AT5G05987	0.216	No
A. thaliana	AT2G48110	0.215	No
A. thaliana	AT3G05120	0.215	No
A. thaliana	AT4G11330	0.215	No
A. thaliana	AT1G03000	0.214	No
A. thaliana	AT1G10140	0.214	No
A. thaliana	AT1G34260	0.214	No
A. thaliana	AT1G62200	0.214	No
A. thaliana	AT1G67410	0.214	No
A. thaliana	AT1G69060	0.214	No
A. thaliana	AT2G23790	0.214	No
A. thaliana	AT2G39780	0.214	No
A. thaliana	AT3G25597	0.214	No
A. thaliana	AT4G00800	0.214	No
A. thaliana	AT4G25970	0.214	No
A. thaliana	AT5G41260	0.214	No
A. thaliana	AT5G60680	0.214	No
A. thaliana	AT1G04310	0.213	No
A. thaliana	AT1G28520	0.213	No
A. thaliana	AT1G32360	0.213	No
A. thaliana	AT2G35330	0.213	No
A. thaliana	AT3G07870	0.213	No
A. thaliana	AT3G54190	0.213	No
A. thaliana	AT4G27690	0.213	No
A. thaliana	AT1G20575	0.212	No
A. thaliana	AT1G33360	0.212	No
A. thaliana	AT1G71980	0.212	No
A. thaliana	AT2G24240	0.212	No
A. thaliana	AT2G43250	0.212	No
A. thaliana	AT2G46500	0.212	No
A. thaliana	AT3G06620	0.212	No
A. thaliana	AT3G12570	0.212	No
A. thaliana	AT4G22360	0.212	No
A. thaliana	AT4G38470	0.212	No
A. thaliana	AT5G25270	0.212	No
A. thaliana	AT5G51390	0.212	No
A. thaliana	AT5G52580	0.212	No
A. thaliana	AT1G02310	0.211	No
A. thaliana	AT1G10410	0.211	No
A. thaliana	AT1G69570	0.211	No
A. thaliana	AT1G75000	0.211	No
A. thaliana	AT2G19572	0.211	No
A. thaliana	AT2G21190	0.211	No
A. thaliana	AT2G44850	0.211	No
A. thaliana	AT3G10640	0.211	No
A. thaliana	AT3G45590	0.211	No
A. thaliana	AT3G51610	0.211	No
A. thaliana	AT5G01820	0.211	No
A. thaliana	AT5G04920	0.211	No
A. thaliana	AT5G21940	0.211	No
A. thaliana	AT5G26610	0.211	No
A. thaliana	AT5G57060	0.211	No
A. thaliana	AT5G57860	0.211	No
A. thaliana	AT1G26920	0.21	No
A. thaliana	AT1G47270	0.21	No
A. thaliana	AT1G70670	0.21	No
A. thaliana	AT4G17730	0.21	No
A. thaliana	AT5G25280	0.21	No
A. thaliana	AT5G58740	0.21	No
A. thaliana	AT1G06500	0.209	No
A. thaliana	AT1G06645	0.209	No
A. thaliana	AT1G09740	0.209	No
A. thaliana	AT1G12910	0.209	No
A. thaliana	AT1G27540	0.209	No
A. thaliana	AT1G33475	0.209	No
A. thaliana	AT1G80400	0.209	No
A. thaliana	AT2G21950	0.209	No
A. thaliana	AT3G07220	0.209	No
A. thaliana	AT4G31270	0.209	No
A. thaliana	AT4G33940	0.209	No
A. thaliana	AT5G41220	0.209	No
A. thaliana	AT5G54520	0.209	No
A. thaliana	AT2G26430	0.208	No
A. thaliana	AT3G24200	0.208	No
A. thaliana	AT3G48580	0.208	No
A. thaliana	AT4G24630	0.208	No
A. thaliana	AT4G26080	0.208	No
A. thaliana	AT5G25350	0.208	No
A. thaliana	AT1G76940	0.207	No
A. thaliana	AT3G12560	0.207	No
A. thaliana	AT3G27260	0.207	No
A. thaliana	AT4G02715	0.207	No
A. thaliana	AT4G30240	0.207	No
A. thaliana	AT5G34850	0.207	No
A. thaliana	AT5G40190	0.207	No
A. thaliana	AT5G53970	0.207	No
A. thaliana	AT1G22500	0.206	No
A. thaliana	AT2G22310	0.206	No
A. thaliana	AT2G26355	0.206	No
A. thaliana	AT2G41220	0.206	No
A. thaliana	AT3G56820	0.206	No
A. thaliana	AT3G60850	0.206	No
A. thaliana	AT4G19170	0.206	No
A. thaliana	AT5G26040	0.206	No
A. thaliana	AT1G52320	0.205	No
A. thaliana	AT1G59650	0.205	No
A. thaliana	AT1G80460	0.205	No
A. thaliana	AT1G80570	0.205	No
A. thaliana	AT3G47850	0.205	No
A. thaliana	AT5G25210	0.205	No
A. thaliana	AT5G44290	0.205	No
A. thaliana	AT5G51150	0.205	No
A. thaliana	AT1G73740	0.204	No
A. thaliana	AT2G32710	0.204	No
A. thaliana	AT3G08710	0.204	No
A. thaliana	AT3G48760	0.204	No
A. thaliana	AT3G60190	0.204	No
A. thaliana	AT4G35420	0.204	No
A. thaliana	AT5G53310	0.204	No
A. thaliana	AT4G22330	0.203	Yes
A. thaliana	AT1G04990	0.203	No
A. thaliana	AT1G13100	0.203	No
A. thaliana	AT1G17580	0.203	No
A. thaliana	AT1G27752	0.203	No
A. thaliana	AT1G30200	0.203	No
A. thaliana	AT1G68690	0.203	No
A. thaliana	AT2G07180	0.203	No
A. thaliana	AT2G26350	0.203	No
A. thaliana	AT3G07560	0.203	No
A. thaliana	AT3G07570	0.203	No
A. thaliana	AT3G21650	0.203	No
A. thaliana	AT3G47700	0.203	No
A. thaliana	AT3G52105	0.203	No
A. thaliana	AT4G13110	0.203	No
A. thaliana	AT4G19045	0.203	No
A. thaliana	AT4G27830	0.203	No
A. thaliana	AT4G32910	0.203	No
A. thaliana	AT4G33565	0.203	No
A. thaliana	AT4G37530	0.203	No
A. thaliana	AT5G44090	0.203	No
A. thaliana	AT1G76850	0.202	No
A. thaliana	AT2G22090	0.202	No
A. thaliana	AT3G03860	0.202	No
A. thaliana	AT1G12470	0.201	No
A. thaliana	AT1G31170	0.201	No
A. thaliana	AT1G54570	0.201	No
A. thaliana	AT1G73970	0.201	No
A. thaliana	AT2G17880	0.201	No
A. thaliana	AT3G06330	0.201	No
A. thaliana	AT4G18425	0.201	No
A. thaliana	AT4G32060	0.201	No
A. thaliana	AT4G36410	0.201	No
A. thaliana	AT5G02420	0.201	No
A. thaliana	AT1G22750	0.2	No
A. thaliana	AT1G68920	0.2	No
A. thaliana	AT1G80420	0.2	No
A. thaliana	AT2G10950	0.2	No
A. thaliana	AT2G19110	0.2	No
A. thaliana	AT3G18230	0.2	No
A. thaliana	AT3G28430	0.2	No
A. thaliana	AT3G56460	0.2	No
A. thaliana	AT3G58040	0.2	No
A. thaliana	AT4G29190	0.2	No
A. thaliana	AT5G25060	0.2	No
A. thaliana	AT5G27710	0.2	No
A. thaliana	AT5G39030	0.2	No
A. thaliana	AT1G32530	0.199	No
A. thaliana	AT1G60220	0.199	No
A. thaliana	AT1G80650	0.199	No
A. thaliana	AT2G17787	0.199	No
A. thaliana	AT2G22680	0.199	No
A. thaliana	AT2G45320	0.199	No
A. thaliana	AT3G07020	0.199	No
A. thaliana	AT3G24760	0.199	No
A. thaliana	AT4G02480	0.199	No
A. thaliana	AT4G07390	0.199	No
A. thaliana	AT4G28710	0.199	No
A. thaliana	AT4G34920	0.199	No
A. thaliana	AT5G04240	0.199	No
A. thaliana	AT5G05550	0.199	No
A. thaliana	AT5G24610	0.199	No
A. thaliana	AT5G51690	0.199	No
A. thaliana	AT5G58510	0.199	No
A. thaliana	AT1G80900	0.198	No
A. thaliana	AT2G28400	0.198	No
A. thaliana	AT3G45410	0.198	No
A. thaliana	AT4G02050	0.198	No
A. thaliana	AT4G27180	0.198	No
A. thaliana	AT4G33640	0.198	No
A. thaliana	AT5G01990	0.198	No
A. thaliana	AT2G04890	0.197	No
A. thaliana	AT2G32150	0.197	No
A. thaliana	AT2G39705	0.197	No
A. thaliana	AT3G59640	0.197	No
A. thaliana	AT4G01960	0.197	No
A. thaliana	AT1G07200	0.196	No
A. thaliana	AT1G14230	0.196	No
A. thaliana	AT1G36070	0.196	No
A. thaliana	AT1G56220	0.196	No
A. thaliana	AT1G77130	0.196	No
A. thaliana	AT2G17570	0.196	No
A. thaliana	AT2G31960	0.196	No
A. thaliana	AT2G41490	0.196	No
A. thaliana	AT2G44680	0.196	No
A. thaliana	AT3G18035	0.196	No
A. thaliana	AT3G19770	0.196	No
A. thaliana	AT3G52120	0.196	No
A. thaliana	AT4G22260	0.196	No
A. thaliana	AT4G39930	0.196	No
A. thaliana	AT5G02100	0.196	No
A. thaliana	AT5G03770	0.196	No
A. thaliana	AT5G35926	0.196	No
A. thaliana	AT5G62200	0.196	No
A. thaliana	AT5G65495	0.196	No
A. thaliana	AT1G17550	0.195	No
A. thaliana	AT2G14260	0.195	No
A. thaliana	AT2G43060	0.195	No
A. thaliana	AT4G01550	0.195	No
A. thaliana	AT5G03020	0.195	No
A. thaliana	AT1G77930	0.194	No
A. thaliana	AT2G20130	0.194	No
A. thaliana	AT4G02640	0.194	No
A. thaliana	AT4G32450	0.194	No
A. thaliana	AT5G26740	0.194	No
A. thaliana	AT1G21480	0.193	No
A. thaliana	AT1G26300	0.193	No
A. thaliana	AT1G49710	0.193	No
A. thaliana	AT1G58220	0.193	No
A. thaliana	AT1G67530	0.193	No
A. thaliana	AT2G36810	0.193	No
A. thaliana	AT2G42750	0.193	No
A. thaliana	AT3G58170	0.193	No
A. thaliana	AT3G58640	0.193	No
A. thaliana	AT4G16420	0.193	No
A. thaliana	AT5G44100	0.193	No
A. thaliana	AT1G02170	0.192	No
A. thaliana	AT1G13880	0.192	No
A. thaliana	AT1G15860	0.192	No
A. thaliana	AT1G30270	0.192	No
A. thaliana	AT1G35580	0.192	No
A. thaliana	AT1G53590	0.192	No
A. thaliana	AT2G23810	0.192	No
A. thaliana	AT2G47700	0.192	No
A. thaliana	AT3G09020	0.192	No
A. thaliana	AT3G12100	0.192	No
A. thaliana	AT3G18773	0.192	No
A. thaliana	AT3G47610	0.192	No
A. thaliana	AT3G60680	0.192	No
A. thaliana	AT5G02090	0.192	No
A. thaliana	AT5G47480	0.192	No
A. thaliana	AT1G07810	0.191	No
A. thaliana	AT1G53180	0.191	No
A. thaliana	AT1G79610	0.191	No
A. thaliana	AT2G30580	0.191	No
A. thaliana	AT3G07370	0.191	No
A. thaliana	AT3G17470	0.191	No
A. thaliana	AT3G23560	0.191	No
A. thaliana	AT3G60600	0.191	No
A. thaliana	AT4G11800	0.191	No
A. thaliana	AT5G05690	0.191	No
A. thaliana	AT5G25630	0.191	No
A. thaliana	AT1G49670	0.19	No
A. thaliana	AT1G63460	0.19	No
A. thaliana	AT1G68830	0.19	No
A. thaliana	AT1G75370	0.19	No
A. thaliana	AT2G15880	0.19	No
A. thaliana	AT2G26600	0.19	No
A. thaliana	AT2G39400	0.19	No
A. thaliana	AT3G29810	0.19	No
A. thaliana	AT4G27460	0.19	No
A. thaliana	AT4G28240	0.19	No
A. thaliana	AT5G66910	0.19	No
A. thaliana	AT1G06760	0.189	No
A. thaliana	AT1G32170	0.189	No
A. thaliana	AT1G48210	0.189	No
A. thaliana	AT1G78870	0.189	No
A. thaliana	AT3G06500	0.189	No
A. thaliana	AT3G26440	0.189	No
A. thaliana	AT3G48380	0.189	No
A. thaliana	AT4G03560	0.189	No
A. thaliana	AT4G35220	0.189	No
A. thaliana	AT5G01980	0.189	No
A. thaliana	AT5G62910	0.189	No
A. thaliana	AT1G11310	0.188	No
A. thaliana	AT1G14330	0.188	No
A. thaliana	AT1G17790	0.188	No
A. thaliana	AT1G53390	0.188	No
A. thaliana	AT1G56560	0.188	No
A. thaliana	AT1G73030	0.188	No
A. thaliana	AT2G27200	0.188	No
A. thaliana	AT2G42670	0.188	No
A. thaliana	AT3G14560	0.188	No
A. thaliana	AT3G50880	0.188	No
A. thaliana	AT4G12250	0.188	No
A. thaliana	AT4G19670	0.188	No
A. thaliana	AT5G58870	0.188	No
A. thaliana	AT5G64930	0.188	No
A. thaliana	AT1G07728	0.187	No
A. thaliana	AT1G30540	0.187	No
A. thaliana	AT1G53570	0.187	No
A. thaliana	AT1G55590	0.187	No
A. thaliana	AT1G56145	0.187	No
A. thaliana	AT1G80440	0.187	No
A. thaliana	AT3G21630	0.187	No
A. thaliana	AT3G32980	0.187	No
A. thaliana	AT3G43670	0.187	No
A. thaliana	AT4G00750	0.187	No
A. thaliana	AT4G29900	0.187	No
A. thaliana	AT4G34390	0.187	No
A. thaliana	AT5G27150	0.187	No
A. thaliana	AT2G27830	0.186	No
A. thaliana	AT3G54030	0.186	No
A. thaliana	AT3G55770	0.186	No
A. thaliana	AT4G23980	0.186	No
A. thaliana	AT4G24390	0.186	No
A. thaliana	AT4G38260	0.186	No
A. thaliana	AT4G38350	0.186	No
A. thaliana	AT1G64280	0.185	No
A. thaliana	AT2G39660	0.185	No
A. thaliana	AT2G40410	0.185	No
A. thaliana	AT3G32940	0.185	No
A. thaliana	AT4G12230	0.185	No
A. thaliana	AT4G14520	0.185	No
A. thaliana	AT4G23895	0.185	No
A. thaliana	AT4G38940	0.185	No
A. thaliana	AT5G28350	0.185	No
A. thaliana	AT1G14400	0.184	No
A. thaliana	AT1G19110	0.184	No
A. thaliana	AT1G78280	0.184	No
A. thaliana	AT3G13330	0.184	No
A. thaliana	AT3G17280	0.184	No
A. thaliana	AT3G23605	0.184	No
A. thaliana	AT3G53180	0.184	No
A. thaliana	AT3G53230	0.184	No
A. thaliana	AT3G53570	0.184	No
A. thaliana	AT4G24730	0.184	No
A. thaliana	AT5G23520	0.184	No
A. thaliana	AT1G01140	0.183	No
A. thaliana	AT1G06400	0.183	No
A. thaliana	AT1G19770	0.183	No
A. thaliana	AT1G22060	0.183	No
A. thaliana	AT2G24040	0.183	No
A. thaliana	AT2G32090	0.183	No
A. thaliana	AT3G01520	0.183	No
A. thaliana	AT3G60800	0.183	No
A. thaliana	AT3G63380	0.183	No
A. thaliana	AT5G03080	0.183	No
A. thaliana	AT5G25820	0.183	No
A. thaliana	AT5G39250	0.183	No
A. thaliana	AT5G40240	0.183	No
A. thaliana	AT5G54510	0.183	No
A. thaliana	AT1G24350	0.182	No
A. thaliana	AT1G30130	0.182	No
A. thaliana	AT1G48550	0.182	No
A. thaliana	AT1G72700	0.182	No
A. thaliana	AT2G18876	0.182	No
A. thaliana	AT2G29400	0.182	No
A. thaliana	AT3G13380	0.182	No
A. thaliana	AT3G27390	0.182	No
A. thaliana	AT3G47630	0.182	No
A. thaliana	AT3G60300	0.182	No
A. thaliana	AT1G49130	0.181	No
A. thaliana	AT1G50030	0.181	No
A. thaliana	AT1G67890	0.181	No
A. thaliana	AT3G19950	0.181	No
A. thaliana	AT3G60070	0.181	No
A. thaliana	AT3G62980	0.181	No
A. thaliana	AT4G26980	0.181	No
A. thaliana	AT5G39510	0.181	No
A. thaliana	AT1G27750	0.18	No
A. thaliana	AT1G28380	0.18	No
A. thaliana	AT1G30640	0.18	No
A. thaliana	AT1G48620	0.18	No
A. thaliana	AT2G02760	0.18	No
A. thaliana	AT3G54880	0.18	No
A. thaliana	AT5G04860	0.18	No
A. thaliana	AT5G04930	0.18	No
A. thaliana	AT5G49650	0.18	No
A. thaliana	AT1G12290	0.179	No
A. thaliana	AT1G24300	0.179	No
A. thaliana	AT1G78670	0.179	No
A. thaliana	AT3G09030	0.179	No
A. thaliana	AT3G11910	0.179	No
A. thaliana	AT4G24400	0.179	No
A. thaliana	AT5G03340	0.179	No
A. thaliana	AT5G64390	0.179	No
A. thaliana	AT1G10720	0.178	No
A. thaliana	AT1G47550	0.178	No
A. thaliana	AT1G48970	0.178	No
A. thaliana	AT1G67960	0.178	No
A. thaliana	AT2G02220	0.178	No
A. thaliana	AT2G33150	0.178	No
A. thaliana	AT2G45140	0.178	No
A. thaliana	AT3G10760	0.178	No
A. thaliana	AT3G29160	0.178	No
A. thaliana	AT3G63080	0.178	No
A. thaliana	AT4G08330	0.178	No
A. thaliana	AT5G43450	0.178	No
A. thaliana	AT1G62570	0.177	No
A. thaliana	AT2G01450	0.177	No
A. thaliana	AT3G28690	0.177	No
A. thaliana	AT4G30100	0.177	No
A. thaliana	AT5G02150	0.177	No
A. thaliana	AT5G38710	0.177	No
A. thaliana	AT5G55640	0.177	No
A. thaliana	AT5G56050	0.177	No
A. thaliana	AT1G06630	0.176	No
A. thaliana	AT1G80830	0.176	No
A. thaliana	AT2G38340	0.176	No
A. thaliana	AT2G46490	0.176	No
A. thaliana	AT3G45620	0.176	No
A. thaliana	AT5G03490	0.176	No
A. thaliana	AT1G25420	0.175	No
A. thaliana	AT2G39570	0.175	No
A. thaliana	AT2G39950	0.175	No
A. thaliana	AT3G23640	0.175	No
A. thaliana	AT5G39360	0.175	No
A. thaliana	AT5G50430	0.175	No
A. thaliana	AT5G62540	0.175	No
A. thaliana	AT5G65750	0.175	No
A. thaliana	AT1G29060	0.174	No
A. thaliana	AT1G30260	0.174	No
A. thaliana	AT1G30890	0.174	No
A. thaliana	AT1G56150	0.174	No
A. thaliana	AT1G56590	0.174	No
A. thaliana	AT1G62820	0.174	No
A. thaliana	AT1G64610	0.174	No
A. thaliana	AT1G76980	0.174	No
A. thaliana	AT2G17760	0.174	No
A. thaliana	AT2G21600	0.174	No
A. thaliana	AT2G22430	0.174	No
A. thaliana	AT2G35170	0.174	No
A. thaliana	AT2G37520	0.174	No
A. thaliana	AT3G01400	0.174	No
A. thaliana	AT3G08550	0.174	No
A. thaliana	AT3G08720	0.174	No
A. thaliana	AT3G12360	0.174	No
A. thaliana	AT3G17800	0.174	No
A. thaliana	AT3G18480	0.174	No
A. thaliana	AT3G22200	0.174	No
A. thaliana	AT3G22380	0.174	No
A. thaliana	AT4G05060	0.174	No
A. thaliana	AT4G12290	0.174	No
A. thaliana	AT4G12300	0.174	No
A. thaliana	AT4G27990	0.174	No
A. thaliana	AT4G30360	0.174	No
A. thaliana	AT5G44240	0.174	No
A. thaliana	AT5G46080	0.174	No
A. thaliana	AT5G47120	0.174	No
A. thaliana	AT5G47430	0.174	No
A. thaliana	AT5G49900	0.174	No
A. thaliana	AT1G15060	0.173	No
A. thaliana	AT1G79380	0.173	No
A. thaliana	AT2G01340	0.173	No
A. thaliana	AT2G23770	0.173	No
A. thaliana	AT2G46060	0.173	No
A. thaliana	AT4G32750	0.173	No
A. thaliana	AT1G32130	0.172	No
A. thaliana	AT2G30530	0.172	No
A. thaliana	AT2G42010	0.172	No
A. thaliana	AT4G13250	0.172	No
A. thaliana	AT1G02080	0.171	No
A. thaliana	AT1G27850	0.171	No
A. thaliana	AT2G38740	0.171	No
A. thaliana	AT3G50590	0.171	No
A. thaliana	AT3G55480	0.171	No
A. thaliana	AT4G21215	0.171	No
A. thaliana	AT4G34500	0.171	No
A. thaliana	AT5G06120	0.171	No
A. thaliana	AT5G61820	0.171	No
A. thaliana	AT1G64040	0.17	No
A. thaliana	AT2G04900	0.17	No
A. thaliana	AT2G05260	0.17	No
A. thaliana	AT2G17450	0.17	No
A. thaliana	AT2G30440	0.17	No
A. thaliana	AT3G02875	0.17	No
A. thaliana	AT3G23880	0.17	No
A. thaliana	AT3G25800	0.17	No
A. thaliana	AT3G54230	0.17	No
A. thaliana	AT3G61200	0.17	No
A. thaliana	AT4G21560	0.17	No
A. thaliana	AT4G34215	0.17	No
A. thaliana	AT4G38570	0.17	No
A. thaliana	AT5G27520	0.17	No
A. thaliana	AT1G21610	0.169	No
A. thaliana	AT1G60995	0.169	No
A. thaliana	AT2G23080	0.169	No
A. thaliana	AT2G27110	0.169	No
A. thaliana	AT3G55740	0.169	No
A. thaliana	AT3G58670	0.169	No
A. thaliana	AT4G09560	0.169	No
A. thaliana	AT4G34280	0.169	No
A. thaliana	AT5G57340	0.169	No
A. thaliana	AT1G07470	0.168	No
A. thaliana	AT1G10350	0.168	No
A. thaliana	AT1G10865	0.168	No
A. thaliana	AT1G12440	0.168	No
A. thaliana	AT1G15010	0.168	No
A. thaliana	AT1G56280	0.168	No
A. thaliana	AT1G72880	0.168	No
A. thaliana	AT2G01930	0.168	No
A. thaliana	AT2G03890	0.168	No
A. thaliana	AT2G15960	0.168	No
A. thaliana	AT2G43760	0.168	No
A. thaliana	AT3G07940	0.168	No
A. thaliana	AT3G54140	0.168	No
A. thaliana	AT3G62900	0.168	No
A. thaliana	AT4G19350	0.168	No
A. thaliana	AT5G03455	0.168	No
A. thaliana	AT5G04220	0.168	No
A. thaliana	AT5G06230	0.168	No
A. thaliana	AT5G27650	0.168	No
A. thaliana	AT1G25480	0.167	No
A. thaliana	AT1G68160	0.167	No
A. thaliana	AT2G16710	0.167	No
A. thaliana	AT2G21187	0.167	No
A. thaliana	AT2G46600	0.167	No
A. thaliana	AT3G04090	0.167	No
A. thaliana	AT3G10020	0.167	No
A. thaliana	AT3G28050	0.167	No
A. thaliana	AT4G39870	0.167	No
A. thaliana	AT5G26940	0.167	No
A. thaliana	AT5G42460	0.167	No
A. thaliana	AT5G59470	0.167	No
A. thaliana	AT5G63200	0.167	No
A. thaliana	AT5G65200	0.167	No
A. thaliana	AT1G28330	0.166	No
A. thaliana	AT3G26030	0.166	No
A. thaliana	AT4G19660	0.166	No
A. thaliana	AT1G05570	0.165	No
A. thaliana	AT1G07480	0.165	No
A. thaliana	AT1G10095	0.165	No
A. thaliana	AT1G19397	0.165	No
A. thaliana	AT1G19680	0.165	No
A. thaliana	AT1G23040	0.165	No
A. thaliana	AT1G29240	0.165	No
A. thaliana	AT1G52740	0.165	No
A. thaliana	AT1G53780	0.165	No
A. thaliana	AT1G62310	0.165	No
A. thaliana	AT1G62370	0.165	No
A. thaliana	AT1G65970	0.165	No
A. thaliana	AT1G67500	0.165	No
A. thaliana	AT1G71910	0.165	No
A. thaliana	AT1G76560	0.165	No
A. thaliana	AT1G77660	0.165	No
A. thaliana	AT2G02930	0.165	No
A. thaliana	AT2G17930	0.165	No
A. thaliana	AT2G24250	0.165	No
A. thaliana	AT2G27350	0.165	No
A. thaliana	AT2G29070	0.165	No
A. thaliana	AT2G33830	0.165	No
A. thaliana	AT2G43790	0.165	No
A. thaliana	AT3G05970	0.165	No
A. thaliana	AT3G08020	0.165	No
A. thaliana	AT3G09085	0.165	No
A. thaliana	AT3G15351	0.165	No
A. thaliana	AT3G22440	0.165	No
A. thaliana	AT3G42150	0.165	No
A. thaliana	AT3G51430	0.165	No
A. thaliana	AT3G52030	0.165	No
A. thaliana	AT3G53670	0.165	No
A. thaliana	AT4G01000	0.165	No
A. thaliana	AT4G26270	0.165	No
A. thaliana	AT4G33780	0.165	No
A. thaliana	AT4G38270	0.165	No
A. thaliana	AT5G04090	0.165	No
A. thaliana	AT5G41240	0.165	No
A. thaliana	AT5G43060	0.165	No
A. thaliana	AT5G49840	0.165	No
A. thaliana	AT5G57815	0.165	No
A. thaliana	AT5G61580	0.165	No
A. thaliana	AT1G13900	0.164	No
A. thaliana	AT1G54320	0.164	No
A. thaliana	AT2G21410	0.164	No
A. thaliana	AT3G13810	0.164	No
A. thaliana	AT3G45630	0.164	No
A. thaliana	AT3G49310	0.164	No
A. thaliana	AT3G62220	0.164	No
A. thaliana	AT4G09890	0.164	No
A. thaliana	AT1G08980	0.163	No
A. thaliana	AT1G33415	0.163	No
A. thaliana	AT2G17550	0.163	No
A. thaliana	AT2G25200	0.163	No
A. thaliana	AT3G04730	0.163	No
A. thaliana	AT3G27310	0.163	No
A. thaliana	AT3G46000	0.163	No
A. thaliana	AT4G29950	0.163	No
A. thaliana	AT4G34270	0.163	No
A. thaliana	AT5G48340	0.163	No
A. thaliana	AT2G17190	0.162	No
A. thaliana	AT2G31305	0.162	No
A. thaliana	AT3G09740	0.162	No
A. thaliana	AT3G20550	0.162	No
A. thaliana	AT5G05480	0.162	No
A. thaliana	AT5G25150	0.162	No
A. thaliana	AT5G25520	0.162	No
A. thaliana	AT1G33270	0.161	No
A. thaliana	AT2G18090	0.161	No
A. thaliana	AT2G26920	0.161	No
A. thaliana	AT2G34500	0.161	No
A. thaliana	AT3G04930	0.161	No
A. thaliana	AT3G05545	0.161	No
A. thaliana	AT3G05850	0.161	No
A. thaliana	AT3G09560	0.161	No
A. thaliana	AT3G21550	0.161	No
A. thaliana	AT3G55260	0.161	No
A. thaliana	AT4G33200	0.161	No
A. thaliana	AT5G23720	0.161	No
A. thaliana	AT5G40440	0.161	No
A. thaliana	AT1G01650	0.16	No
A. thaliana	AT1G15230	0.16	No
A. thaliana	AT1G29640	0.16	No
A. thaliana	AT1G33520	0.16	No
A. thaliana	AT2G02360	0.16	No
A. thaliana	AT2G16050	0.16	No
A. thaliana	AT2G25350	0.16	No
A. thaliana	AT2G30710	0.16	No
A. thaliana	AT2G46180	0.16	No
A. thaliana	AT3G11200	0.16	No
A. thaliana	AT4G02080	0.16	No
A. thaliana	AT4G30080	0.16	No
A. thaliana	AT4G30480	0.16	No
A. thaliana	AT5G03220	0.16	No
A. thaliana	AT5G03420	0.16	No
A. thaliana	AT5G39050	0.16	No
A. thaliana	AT5G43850	0.16	No
A. thaliana	AT5G56750	0.16	No
A. thaliana	AT1G16270	0.159	No
A. thaliana	AT1G26800	0.159	No
A. thaliana	AT1G62600	0.159	No
A. thaliana	AT1G72770	0.159	No
A. thaliana	AT1G77480	0.159	No
A. thaliana	AT1G79270	0.159	No
A. thaliana	AT2G19560	0.159	No
A. thaliana	AT2G26570	0.159	No
A. thaliana	AT3G07650	0.159	No
A. thaliana	AT3G17410	0.159	No
A. thaliana	AT3G45770	0.159	No
A. thaliana	AT5G02230	0.159	No
A. thaliana	AT5G45130	0.159	No
A. thaliana	AT5G65380	0.159	No
A. thaliana	AT1G43890	0.158	No
A. thaliana	AT1G60870	0.158	No
A. thaliana	AT2G19810	0.158	No
A. thaliana	AT5G26731	0.158	No
A. thaliana	AT1G02816	0.157	No
A. thaliana	AT1G23900	0.157	No
A. thaliana	AT1G29290	0.157	No
A. thaliana	AT1G48320	0.157	No
A. thaliana	AT1G59610	0.157	No
A. thaliana	AT1G64400	0.157	No
A. thaliana	AT1G74860	0.157	No
A. thaliana	AT2G04350	0.157	No
A. thaliana	AT2G17220	0.157	No
A. thaliana	AT2G17290	0.157	No
A. thaliana	AT2G25910	0.157	No
A. thaliana	AT2G31865	0.157	No
A. thaliana	AT2G38710	0.157	No
A. thaliana	AT2G39840	0.157	No
A. thaliana	AT2G43320	0.157	No
A. thaliana	AT2G43570	0.157	No
A. thaliana	AT2G46400	0.157	No
A. thaliana	AT3G26470	0.157	No
A. thaliana	AT3G44400	0.157	No
A. thaliana	AT3G44480	0.157	No
A. thaliana	AT3G46080	0.157	No
A. thaliana	AT3G46230	0.157	No
A. thaliana	AT3G52430	0.157	No
A. thaliana	AT3G60520	0.157	No
A. thaliana	AT4G09150	0.157	No
A. thaliana	AT4G23010	0.157	No
A. thaliana	AT4G39670	0.157	No
A. thaliana	AT5G04720	0.157	No
A. thaliana	AT5G05570	0.157	No
A. thaliana	AT5G46230	0.157	No
A. thaliana	AT5G64510	0.157	No
A. thaliana	AT1G01550	0.156	No
A. thaliana	AT1G44750	0.156	No
A. thaliana	AT1G65660	0.156	No
A. thaliana	AT1G72160	0.156	No
A. thaliana	AT1G77180	0.156	No
A. thaliana	AT2G32260	0.156	No
A. thaliana	AT2G47350	0.156	No
A. thaliana	AT3G05940	0.156	No
A. thaliana	AT3G11340	0.156	No
A. thaliana	AT3G14410	0.156	No
A. thaliana	AT3G25840	0.156	No
A. thaliana	AT5G22450	0.156	No
A. thaliana	AT1G03740	0.155	No
A. thaliana	AT1G19220	0.155	No
A. thaliana	AT1G26130	0.155	No
A. thaliana	AT1G47128	0.155	No
A. thaliana	AT2G20670	0.155	No
A. thaliana	AT3G04740	0.155	No
A. thaliana	AT3G13065	0.155	No
A. thaliana	AT3G17100	0.155	No
A. thaliana	AT3G23490	0.155	No
A. thaliana	AT3G29770	0.155	No
A. thaliana	AT3G62010	0.155	No
A. thaliana	AT4G00500	0.155	No
A. thaliana	AT4G00752	0.155	No
A. thaliana	AT4G12070	0.155	No
A. thaliana	AT4G18197	0.155	No
A. thaliana	AT4G36210	0.155	No
A. thaliana	AT5G35790	0.155	No
A. thaliana	AT5G37410	0.155	No
A. thaliana	AT5G38850	0.155	No
A. thaliana	AT5G56210	0.155	No
A. thaliana	AT1G01340	0.154	No
A. thaliana	AT1G01930	0.154	No
A. thaliana	AT1G17145	0.154	No
A. thaliana	AT1G63245	0.154	No
A. thaliana	AT1G68620	0.154	No
A. thaliana	AT1G74650	0.154	No
A. thaliana	AT2G24180	0.154	No
A. thaliana	AT2G29340	0.154	No
A. thaliana	AT2G32660	0.154	No
A. thaliana	AT2G40095	0.154	No
A. thaliana	AT2G41160	0.154	No
A. thaliana	AT3G06540	0.154	No
A. thaliana	AT3G14470	0.154	No
A. thaliana	AT3G17920	0.154	No
A. thaliana	AT3G22910	0.154	No
A. thaliana	AT3G27890	0.154	No
A. thaliana	AT3G48070	0.154	No
A. thaliana	AT3G51330	0.154	No
A. thaliana	AT3G53390	0.154	No
A. thaliana	AT3G55880	0.154	No
A. thaliana	AT3G59700	0.154	No
A. thaliana	AT4G08180	0.154	No
A. thaliana	AT4G10790	0.154	No
A. thaliana	AT4G11650	0.154	No
A. thaliana	AT4G16260	0.154	No
A. thaliana	AT4G21710	0.154	No
A. thaliana	AT4G33920	0.154	No
A. thaliana	AT5G02560	0.154	No
A. thaliana	AT5G04830	0.154	No
A. thaliana	AT5G63970	0.154	No
A. thaliana	AT5G64780	0.154	No
A. thaliana	AT5G65060	0.154	No
A. thaliana	AT1G05360	0.153	No
A. thaliana	AT2G25010	0.153	No
A. thaliana	AT3G26380	0.153	No
A. thaliana	AT4G29860	0.153	No
A. thaliana	AT4G35580	0.153	No
A. thaliana	AT4G36050	0.153	No
A. thaliana	AT5G06100	0.153	No
A. thaliana	AT5G56290	0.153	No
A. thaliana	AT1G14690	0.152	No
A. thaliana	AT1G23390	0.152	No
A. thaliana	AT1G29357	0.152	No
A. thaliana	AT1G50020	0.152	No
A. thaliana	AT1G54150	0.152	No
A. thaliana	AT1G79830	0.152	No
A. thaliana	AT2G15890	0.152	No
A. thaliana	AT2G26300	0.152	No
A. thaliana	AT2G43070	0.152	No
A. thaliana	AT3G02300	0.152	No
A. thaliana	AT3G05937	0.152	No
A. thaliana	AT3G11397	0.152	No
A. thaliana	AT3G18860	0.152	No
A. thaliana	AT3G42790	0.152	No
A. thaliana	AT3G46600	0.152	No
A. thaliana	AT5G04990	0.152	No
A. thaliana	AT5G43920	0.152	No
A. thaliana	AT5G55100	0.152	No
A. thaliana	AT5G58430	0.152	No
A. thaliana	AT2G44080	0.151	No
A. thaliana	AT3G51310	0.151	No
A. thaliana	AT3G51990	0.151	No
A. thaliana	AT3G54950	0.151	No
A. thaliana	AT4G10610	0.151	No
A. thaliana	AT5G05140	0.151	No
A. thaliana	AT1G04950	0.15	No
A. thaliana	AT1G16670	0.15	No
A. thaliana	AT1G30755	0.15	No
A. thaliana	AT1G35430	0.15	No
A. thaliana	AT1G46554	0.15	No
A. thaliana	AT1G50360	0.15	No
A. thaliana	AT1G52420	0.15	No
A. thaliana	AT1G52520	0.15	No
A. thaliana	AT1G63770	0.15	No
A. thaliana	AT1G68710	0.15	No
A. thaliana	AT2G18240	0.15	No
A. thaliana	AT2G29140	0.15	No
A. thaliana	AT2G29990	0.15	No
A. thaliana	AT2G31990	0.15	No
A. thaliana	AT2G32010	0.15	No
A. thaliana	AT2G34380	0.15	No
A. thaliana	AT2G40270	0.15	No
A. thaliana	AT3G03740	0.15	No
A. thaliana	AT3G05390	0.15	No
A. thaliana	AT3G09760	0.15	No
A. thaliana	AT3G11880	0.15	No
A. thaliana	AT3G12150	0.15	No
A. thaliana	AT3G24090	0.15	No
A. thaliana	AT3G24800	0.15	No
A. thaliana	AT3G25070	0.15	No
A. thaliana	AT3G48170	0.15	No
A. thaliana	AT3G50500	0.15	No
A. thaliana	AT4G01010	0.15	No
A. thaliana	AT4G04960	0.15	No
A. thaliana	AT4G05070	0.15	No
A. thaliana	AT4G10000	0.15	No
A. thaliana	AT4G12590	0.15	No
A. thaliana	AT4G16770	0.15	No
A. thaliana	AT4G26540	0.15	No
A. thaliana	AT4G31430	0.15	No
A. thaliana	AT5G42440	0.15	No
A. thaliana	AT5G47370	0.15	No
A. thaliana	AT5G53050	0.15	No
A. thaliana	AT5G56900	0.15	No
A. thaliana	AT5G61140	0.15	No
A. thaliana	AT1G75220	0.149	No
A. thaliana	AT2G40670	0.149	No
A. thaliana	AT3G09100	0.149	No
A. thaliana	AT3G22220	0.149	No
A. thaliana	AT3G26090	0.149	No
A. thaliana	AT4G35790	0.149	No
A. thaliana	AT5G54110	0.149	No
A. thaliana	AT1G09140	0.148	No
A. thaliana	AT1G19000	0.148	No
A. thaliana	AT2G15240	0.148	No
A. thaliana	AT3G01360	0.148	No
A. thaliana	AT3G13772	0.148	No
A. thaliana	AT3G14595	0.148	No
A. thaliana	AT3G49160	0.148	No
A. thaliana	AT4G19190	0.148	No
A. thaliana	AT4G24520	0.148	No
A. thaliana	AT4G35470	0.148	No
A. thaliana	AT5G03330	0.148	No
A. thaliana	AT5G04340	0.148	No
A. thaliana	AT5G48412	0.148	No
A. thaliana	AT1G07000	0.147	No
A. thaliana	AT1G31930	0.147	No
A. thaliana	AT1G33490	0.147	No
A. thaliana	AT1G51690	0.147	No
A. thaliana	AT1G64850	0.147	No
A. thaliana	AT1G68070	0.147	No
A. thaliana	AT1G77920	0.147	No
A. thaliana	AT2G05940	0.147	No
A. thaliana	AT2G32190	0.147	No
A. thaliana	AT3G03990	0.147	No
A. thaliana	AT3G04880	0.147	No
[truncated: 16,860 more rows]

## Sheet: S3
Table S3 Autophagy-associated genes according to DAP-seq data.
TF_ID	Target_ID
AT2G38470	AT1G01010
AT2G38470	AT1G01030
AT2G38470	AT1G01100
AT2G38470	AT1G01110
AT2G38470	AT1G01115
AT2G38470	AT1G01120
AT2G38470	AT1G01130
AT2G38470	AT1G01180
AT2G38470	AT1G01183
AT2G38470	AT1G01190
AT2G38470	AT1G01350
AT2G38470	AT1G01380
AT2G38470	AT1G01453
AT2G38470	AT1G01471
AT2G38470	AT1G01480
AT2G38470	AT1G01510
AT2G38470	AT1G01570
AT2G38470	AT1G01580
AT2G38470	AT1G01660
AT2G38470	AT1G01680
AT2G38470	AT1G01790
AT2G38470	AT1G01950
AT2G38470	AT1G01980
AT2G38470	AT1G02030
AT2G38470	AT1G02260
AT2G38470	AT1G02270
AT2G38470	AT1G02360
AT2G38470	AT1G02380
AT2G38470	AT1G02391
AT2G38470	AT1G02400
AT2G38470	AT1G02410
AT2G38470	AT1G02440
AT2G38470	AT1G02450
AT2G38470	AT1G02490
AT2G38470	AT1G02520
AT2G38470	AT1G02530
AT2G38470	AT1G02610
AT2G38470	AT1G02640
AT2G38470	AT1G02720
AT2G38470	AT1G02730
AT2G38470	AT1G02740
AT2G38470	AT1G02860
AT2G38470	AT1G02880
AT2G38470	AT1G02910
AT2G38470	AT1G02920
AT2G38470	AT1G02990
AT2G38470	AT1G03030
AT2G38470	AT1G03055
AT2G38470	AT1G03130
AT2G38470	AT1G03210
AT2G38470	AT1G03370
AT2G38470	AT1G03430
AT2G38470	AT1G03445
AT2G38470	AT1G03590
AT2G38470	AT1G03630
AT2G38470	AT1G03660
AT2G38470	AT1G03740
AT2G38470	AT1G03820
AT2G38470	AT1G03840
AT2G38470	AT1G04010
AT2G38470	AT1G04030
AT2G38470	AT1G04050
AT2G38470	AT1G04080
AT2G38470	AT1G04100
AT2G38470	AT1G04171
AT2G38470	AT1G04270
AT2G38470	AT1G04330
AT2G38470	AT1G04360
AT2G38470	AT1G04370
AT2G38470	AT1G04410
AT2G38470	AT1G04425
AT2G38470	AT1G04501
AT2G38470	AT1G04520
AT2G38470	AT1G04610
AT2G38470	AT1G04645
AT2G38470	AT1G04680
AT2G38470	AT1G04684
AT2G38470	AT1G05010
AT2G38470	AT1G05085
AT2G38470	AT1G05136
AT2G38470	AT1G05291
AT2G38470	AT1G05300
AT2G38470	AT1G05370
AT2G38470	AT1G05450
AT2G38470	AT1G05510
AT2G38470	AT1G05540
AT2G38470	AT1G05575
AT2G38470	AT1G05577
AT2G38470	AT1G05630
AT2G38470	AT1G05650
AT2G38470	AT1G05670
AT2G38470	AT1G05675
AT2G38470	AT1G05700
AT2G38470	AT1G05710
AT2G38470	AT1G05820
AT2G38470	AT1G06000
AT2G38470	AT1G06110
AT2G38470	AT1G06135
AT2G38470	AT1G06140
AT2G38470	AT1G06160
AT2G38470	AT1G06330
AT2G38470	AT1G06430
AT2G38470	AT1G06520
AT2G38470	AT1G06550
AT2G38470	AT1G06700
AT2G38470	AT1G06770
AT2G38470	AT1G06780
AT2G38470	AT1G06790
AT2G38470	AT1G06840
AT2G38470	AT1G06923
AT2G38470	AT1G07150
AT2G38470	AT1G07160
AT2G38470	AT1G07170
AT2G38470	AT1G07175
AT2G38470	AT1G07190
AT2G38470	AT1G07230
AT2G38470	AT1G07280
AT2G38470	AT1G07476
AT2G38470	AT1G07485
AT2G38470	AT1G07580
AT2G38470	AT1G07600
AT2G38470	AT1G07640
AT2G38470	AT1G07650
AT2G38470	AT1G07728
AT2G38470	AT1G07900
AT2G38470	AT1G08030
AT2G38470	AT1G08060
AT2G38470	AT1G08090
AT2G38470	AT1G08130
AT2G38470	AT1G08165
AT2G38470	AT1G08210
AT2G38470	AT1G08350
AT2G38470	AT1G08470
AT2G38470	AT1G08500
AT2G38470	AT1G08560
AT2G38470	AT1G08600
AT2G38470	AT1G08760
AT2G38470	AT1G08830
AT2G38470	AT1G09000
AT2G38470	AT1G09160
AT2G38470	AT1G09195
AT2G38470	AT1G09250
AT2G38470	AT1G09370
AT2G38470	AT1G09390
AT2G38470	AT1G09400
AT2G38470	AT1G09540
AT2G38470	AT1G09560
AT2G38470	AT1G09610
AT2G38470	AT1G09620
AT2G38470	AT1G09645
AT2G38470	AT1G09750
AT2G38470	AT1G09880
AT2G38470	AT1G09940
AT2G38470	AT1G09980
AT2G38470	AT1G10030
AT2G38470	AT1G10040
AT2G38470	AT1G10050
AT2G38470	AT1G10090
AT2G38470	AT1G10130
AT2G38470	AT1G10180
AT2G38470	AT1G10190
AT2G38470	AT1G10230
AT2G38470	AT1G10340
AT2G38470	AT1G10360
AT2G38470	AT1G10417
AT2G38470	AT1G10455
AT2G38470	AT1G10470
AT2G38470	AT1G10490
AT2G38470	AT1G10520
AT2G38470	AT1G10560
AT2G38470	AT1G10620
AT2G38470	AT1G10670
AT2G38470	AT1G10700
AT2G38470	AT1G10705
AT2G38470	AT1G10720
AT2G38470	AT1G10745
AT2G38470	AT1G10840
AT2G38470	AT1G10900
AT2G38470	AT1G10920
AT2G38470	AT1G11050
AT2G38470	AT1G11160
AT2G38470	AT1G11200
AT2G38470	AT1G11210
AT2G38470	AT1G11220
AT2G38470	AT1G11250
AT2G38470	AT1G11260
AT2G38470	AT1G11300
AT2G38470	AT1G11320
AT2G38470	AT1G11370
AT2G38470	AT1G11440
AT2G38470	AT1G11475
AT2G38470	AT1G11500
AT2G38470	AT1G11540
AT2G38470	AT1G11572
AT2G38470	AT1G11670
AT2G38470	AT1G11730
AT2G38470	AT1G11740
AT2G38470	AT1G11925
AT2G38470	AT1G12010
AT2G38470	AT1G12030
AT2G38470	AT1G12070
AT2G38470	AT1G12130
AT2G38470	AT1G12180
AT2G38470	AT1G12190
AT2G38470	AT1G12220
AT2G38470	AT1G12270
AT2G38470	AT1G12294
AT2G38470	AT1G12380
AT2G38470	AT1G12423
AT2G38470	AT1G12480
AT2G38470	AT1G12580
AT2G38470	AT1G12680
AT2G38470	AT1G12760
AT2G38470	AT1G12840
AT2G38470	AT1G12890
AT2G38470	AT1G12900
AT2G38470	AT1G13000
AT2G38470	AT1G13110
AT2G38470	AT1G13240
AT2G38470	AT1G13250
AT2G38470	AT1G13300
AT2G38470	AT1G13310
AT2G38470	AT1G13370
AT2G38470	AT1G13380
AT2G38470	AT1G13400
AT2G38470	AT1G13485
AT2G38470	AT1G13520
AT2G38470	AT1G13550
AT2G38470	AT1G13590
AT2G38470	AT1G13600
AT2G38470	AT1G13607
AT2G38470	AT1G13609
AT2G38470	AT1G13670
AT2G38470	AT1G13680
AT2G38470	AT1G13700
AT2G38470	AT1G13710
AT2G38470	AT1G13750
AT2G38470	AT1G13790
AT2G38470	AT1G13820
AT2G38470	AT1G14000
AT2G38470	AT1G14170
AT2G38470	AT1G14180
AT2G38470	AT1G14320
AT2G38470	AT1G14330
AT2G38470	AT1G14340
AT2G38470	AT1G14370
AT2G38470	AT1G14455
AT2G38470	AT1G14510
AT2G38470	AT1G14530
AT2G38470	AT1G14540
AT2G38470	AT1G14570
AT2G38470	AT1G14580
AT2G38470	AT1G14600
AT2G38470	AT1G14700
AT2G38470	AT1G14710
AT2G38470	AT1G14730
AT2G38470	AT1G14740
AT2G38470	AT1G14830
AT2G38470	AT1G14840
AT2G38470	AT1G15000
AT2G38470	AT1G15020
AT2G38470	AT1G15060
AT2G38470	AT1G15190
AT2G38470	AT1G15400
AT2G38470	AT1G15405
AT2G38470	AT1G15450
AT2G38470	AT1G15530
AT2G38470	AT1G15570
AT2G38470	AT1G15670
AT2G38470	AT1G15800
AT2G38470	AT1G15830
AT2G38470	AT1G15885
AT2G38470	AT1G15910
AT2G38470	AT1G16110
AT2G38470	AT1G16130
AT2G38470	AT1G16150
AT2G38470	AT1G16160
AT2G38470	AT1G16170
AT2G38470	AT1G16225
AT2G38470	AT1G16260
AT2G38470	AT1G16300
AT2G38470	AT1G16370
AT2G38470	AT1G16640
AT2G38470	AT1G16660
AT2G38470	AT1G16670
AT2G38470	AT1G16880
AT2G38470	AT1G16920
AT2G38470	AT1G16970
AT2G38470	AT1G17010
AT2G38470	AT1G17050
AT2G38470	AT1G17147
AT2G38470	AT1G17160
AT2G38470	AT1G17235
AT2G38470	AT1G17240
AT2G38470	AT1G17330
AT2G38470	AT1G17370
AT2G38470	AT1G17420
AT2G38470	AT1G17440
AT2G38470	AT1G17455
AT2G38470	AT1G17500
AT2G38470	AT1G17640
AT2G38470	AT1G17860
AT2G38470	AT1G17890
AT2G38470	AT1G17930
AT2G38470	AT1G18200
AT2G38470	AT1G18390
AT2G38470	AT1G18382
AT2G38470	AT1G18485
AT2G38470	AT1G18500
AT2G38470	AT1G18570
AT2G38470	AT1G18620
AT2G38470	AT1G18710
AT2G38470	AT1G19240
AT2G38470	AT1G19360
AT2G38470	AT1G19380
AT2G38470	AT1G19780
AT2G38470	AT1G19860
AT2G38470	AT1G19890
AT2G38470	AT1G19968
AT2G38470	AT1G20330
AT2G38470	AT1G20380
AT2G38470	AT1G20480
AT2G38470	AT1G20490
AT2G38470	AT1G20510
AT2G38470	AT1G20630
AT2G38470	AT1G20693
AT2G38470	AT1G20700
AT2G38470	AT1G20860
AT2G38470	AT1G20900
AT2G38470	AT1G20980
AT2G38470	AT1G21110
AT2G38470	AT1G21120
AT2G38470	AT1G21130
AT2G38470	AT1G21150
AT2G38470	AT1G21270
AT2G38470	AT1G21300
AT2G38470	AT1G21330
AT2G38470	AT1G21520
AT2G38470	AT1G21550
AT2G38470	AT1G21700
AT2G38470	AT1G21710
AT2G38470	AT1G21730
AT2G38470	AT1G21738
AT2G38470	AT1G21850
AT2G38470	AT1G21860
AT2G38470	AT1G21920
AT2G38470	AT1G21930
AT2G38470	AT1G21940
AT2G38470	AT1G22040
AT2G38470	AT1G22060
AT2G38470	AT1G22130
AT2G38470	AT1G22330
AT2G38470	AT1G22440
AT2G38470	AT1G22450
AT2G38470	AT1G22500
AT2G38470	AT1G22540
AT2G38470	AT1G22550
AT2G38470	AT1G22570
AT2G38470	AT1G22580
AT2G38470	AT1G22651
AT2G38470	AT1G22710
AT2G38470	AT1G22760
AT2G38470	AT1G22767
AT2G38470	AT1G22800
AT2G38470	AT1G22810
AT2G38470	AT1G22860
AT2G38470	AT1G22890
AT2G38470	AT1G22920
AT2G38470	AT1G23000
AT2G38470	AT1G23010
AT2G38470	AT1G23037
AT2G38470	AT1G23100
AT2G38470	AT1G23170
AT2G38470	AT1G23201
AT2G38470	AT1G23230
AT2G38470	AT1G23330
AT2G38470	AT1G23350
AT2G38470	AT1G23510
AT2G38470	AT1G23550
AT2G38470	AT1G23710
AT2G38470	AT1G23830
AT2G38470	AT1G23840
AT2G38470	AT1G24062
AT2G38470	AT1G24068
AT2G38470	AT1G24148
AT2G38470	AT1G24150
AT2G38470	AT1G24170
AT2G38470	AT1G24180
AT2G38470	AT1G24320
AT2G38470	AT1G24440
AT2G38470	AT1G24470
AT2G38470	AT1G24530
AT2G38470	AT1G24764
AT2G38470	AT1G25220
AT2G38470	AT1G25270
AT2G38470	AT1G25340
AT2G38470	AT1G25450
AT2G38470	AT1G25460
AT2G38470	AT1G25560
AT2G38470	AT1G25570
AT2G38470	AT1G26100
AT2G38470	AT1G26150
AT2G38470	AT1G26210
AT2G38470	AT1G26270
AT2G38470	AT1G26310
AT2G38470	AT1G26380
AT2G38470	AT1G26410
AT2G38470	AT1G26420
AT2G38470	AT1G26440
AT2G38470	AT1G26470
AT2G38470	AT1G26610
AT2G38470	AT1G26620
AT2G38470	AT1G26680
AT2G38470	AT1G26690
AT2G38470	AT1G26773
AT2G38470	AT1G26850
AT2G38470	AT1G26870
AT2G38470	AT1G26930
AT2G38470	AT1G26940
AT2G38470	AT1G27020
AT2G38470	AT1G27100
AT2G38470	AT1G27120
AT2G38470	AT1G27170
AT2G38470	AT1G27630
AT2G38470	AT1G27695
AT2G38470	AT1G27730
AT2G38470	AT1G27770
AT2G38470	AT1G27890
AT2G38470	AT1G27921
AT2G38470	AT1G28130
AT2G38470	AT1G28190
AT2G38470	AT1G28230
AT2G38470	AT1G28250
AT2G38470	AT1G28280
AT2G38470	AT1G28307
AT2G38470	AT1G28340
AT2G38470	AT1G28380
AT2G38470	AT1G28390
AT2G38470	AT1G28400
AT2G38470	AT1G28430
AT2G38470	AT1G28440
AT2G38470	AT1G28640
AT2G38470	AT1G28680
AT2G38470	AT1G28740
AT2G38470	AT1G28830
AT2G38470	AT1G28840
AT2G38470	AT1G28930
AT2G38470	AT1G28990
AT2G38470	AT1G29060
AT2G38470	AT1G29320
AT2G38470	AT1G29360
AT2G38470	AT1G29400
AT2G38470	AT1G29465
AT2G38470	AT1G29670
AT2G38470	AT1G29690
AT2G38470	AT1G29750
AT2G38470	AT1G29850
AT2G38470	AT1G29860
AT2G38470	AT1G29900
AT2G38470	AT1G29962
AT2G38470	AT1G30020
AT2G38470	AT1G30060
AT2G38470	AT1G30100
AT2G38470	AT1G30110
AT2G38470	AT1G30320
AT2G38470	AT1G30340
AT2G38470	AT1G30350
AT2G38470	AT1G30370
AT2G38470	AT1G30420
AT2G38470	AT1G30540
AT2G38470	AT1G30550
AT2G38470	AT1G30620
AT2G38470	AT1G30640
AT2G38470	AT1G30660
AT2G38470	AT1G30700
AT2G38470	AT1G30720
AT2G38470	AT1G30730
AT2G38470	AT1G30755
AT2G38470	AT1G30757
AT2G38470	AT1G30780
AT2G38470	AT1G30825
AT2G38470	AT1G30900
AT2G38470	AT1G31050
AT2G38470	AT1G31175
AT2G38470	AT1G31220
AT2G38470	AT1G31274
AT2G38470	AT1G31310
AT2G38470	AT1G31355
AT2G38470	AT1G31540
AT2G38470	AT1G31850
AT2G38470	AT1G31885
AT2G38470	AT1G31930
AT2G38470	AT1G32070
AT2G38470	AT1G32120
AT2G38470	AT1G32130
AT2G38470	AT1G32170
AT2G38470	AT1G32230
AT2G38470	AT1G32240
AT2G38470	AT1G32280
AT2G38470	AT1G32460
AT2G38470	AT1G32713
AT2G38470	AT1G32780
AT2G38470	AT1G32850
AT2G38470	AT1G32928
AT2G38470	AT1G32930
AT2G38470	AT1G33130
AT2G38470	AT1G33440
AT2G38470	AT1G33475
AT2G38470	AT1G33540
AT2G38470	AT1G33550
AT2G38470	AT1G33590
AT2G38470	AT1G33600
AT2G38470	AT1G33607
AT2G38470	AT1G33610
AT2G38470	AT1G33740
AT2G38470	AT1G33817
AT2G38470	AT1G33840
AT2G38470	AT1G33880
AT2G38470	AT1G33930
AT2G38470	AT1G33990
AT2G38470	AT1G34044
AT2G38470	AT1G34290
AT2G38470	AT1G34300
AT2G38470	AT1G34320
AT2G38470	AT1G34370
AT2G38470	AT1G34470
AT2G38470	AT1G34690
AT2G38470	AT1G34750
AT2G38470	AT1G35115
AT2G38470	AT1G35230
AT2G38470	AT1G35300
AT2G38470	AT1G35340
AT2G38470	AT1G35430
AT2G38470	AT1G35460
AT2G38470	AT1G35520
AT2G38470	AT1G35530
AT2G38470	AT1G35537
AT2G38470	AT1G35540
AT2G38470	AT1G35570
AT2G38470	AT1G35580
AT2G38470	AT1G35660
AT2G38470	AT1G35780
AT2G38470	AT1G35830
AT2G38470	AT1G35840
AT2G38470	AT1G35910
AT2G38470	AT1G35980
AT2G38470	AT1G36000
AT2G38470	AT1G36060
AT2G38470	AT1G36070
AT2G38470	AT1G36350
AT2G38470	AT1G36445
AT2G38470	AT1G36622
AT2G38470	AT1G36650
AT2G38470	AT1G36940
AT2G38470	AT1G36970
AT2G38470	AT1G37036
AT2G38470	AT1G41830
AT2G38470	AT1G41840
AT2G38470	AT1G42350
AT2G38470	AT1G42420
AT2G38470	AT1G42540
AT2G38470	AT1G43030
AT2G38470	AT1G43280
AT2G38470	AT1G43675
AT2G38470	AT1G43810
AT2G38470	AT1G43835
AT2G38470	AT1G43895
AT2G38470	AT1G43940
AT2G38470	AT1G43980
AT2G38470	AT1G44020
AT2G38470	AT1G44045
AT2G38470	AT1G44050
AT2G38470	AT1G44100
AT2G38470	AT1G44318
AT2G38470	AT1G44760
AT2G38470	AT1G44790
AT2G38470	AT1G44900
AT2G38470	AT1G44910
AT2G38470	AT1G45140
AT2G38470	AT1G45190
AT2G38470	AT1G45207
AT2G38470	AT1G45231
AT2G38470	AT1G45238
AT2G38470	AT1G45229
AT2G38470	AT1G45242
AT2G38470	AT1G45616
AT2G38470	AT1G45760
AT2G38470	AT1G45832
AT2G38470	AT1G46192
AT2G38470	AT1G46264
AT2G38470	AT1G46408
AT2G38470	AT1G46480
AT2G38470	AT1G46552
AT2G38470	AT1G47400
AT2G38470	AT1G47480
AT2G38470	AT1G47490
AT2G38470	AT1G47500
AT2G38470	AT1G47655
AT2G38470	AT1G47710
AT2G38470	AT1G47750
AT2G38470	AT1G47860
AT2G38470	AT1G47890
AT2G38470	AT1G47950
AT2G38470	AT1G47990
AT2G38470	AT1G48010
AT2G38470	AT1G48120
AT2G38470	AT1G48410
AT2G38470	AT1G48480
AT2G38470	AT1G48490
AT2G38470	AT1G48600
AT2G38470	AT1G48605
AT2G38470	AT1G48625
AT2G38470	AT1G48640
AT2G38470	AT1G48780
AT2G38470	AT1G48880
AT2G38470	AT1G48940
AT2G38470	AT1G48980
AT2G38470	AT1G49000
AT2G38470	AT1G49030
AT2G38470	AT1G49032
AT2G38470	AT1G49050
AT2G38470	AT1G49190
AT2G38470	AT1G49240
AT2G38470	AT1G49320
AT2G38470	AT1G49435
AT2G38470	AT1G49480
AT2G38470	AT1G49560
AT2G38470	AT1G49780
AT2G38470	AT1G49790
AT2G38470	AT1G49800
AT2G38470	AT1G49890
AT2G38470	AT1G49900
AT2G38470	AT1G50100
AT2G38470	AT1G50180
AT2G38470	AT1G50380
AT2G38470	AT1G50450
AT2G38470	AT1G50490
AT2G38470	AT1G50660
AT2G38470	AT1G50732
AT2G38470	AT1G50770
AT2G38470	AT1G50960
AT2G38470	AT1G51200
AT2G38470	AT1G51270
AT2G38470	AT1G51300
AT2G38470	AT1G51310
AT2G38470	AT1G51360
AT2G38470	AT1G51500
AT2G38470	AT1G51620
AT2G38470	AT1G51645
AT2G38470	AT1G51700
AT2G38470	AT1G51790
AT2G38470	AT1G51805
AT2G38470	AT1G51823
AT2G38470	AT1G51850
AT2G38470	AT1G51860
AT2G38470	AT1G51900
AT2G38470	AT1G51920
AT2G38470	AT1G51930
AT2G38470	AT1G51970
AT2G38470	AT1G52050
AT2G38470	AT1G52060
AT2G38470	AT1G52070
AT2G38470	AT1G52110
AT2G38470	AT1G52180
AT2G38470	AT1G52200
AT2G38470	AT1G52240
AT2G38470	AT1G52280
AT2G38470	AT1G52690
AT2G38470	AT1G52810
AT2G38470	AT1G52900
AT2G38470	AT1G52930
AT2G38470	AT1G52940
AT2G38470	AT1G52950
AT2G38470	AT1G53110
AT2G38470	AT1G53130
AT2G38470	AT1G53163
AT2G38470	AT1G53320
AT2G38470	AT1G53330
AT2G38470	AT1G53350
AT2G38470	AT1G53380
AT2G38470	AT1G53430
AT2G38470	AT1G53610
AT2G38470	AT1G53625
AT2G38470	AT1G53635
AT2G38470	AT1G53660
AT2G38470	AT1G53700
AT2G38470	AT1G53920
AT2G38470	AT1G54000
AT2G38470	AT1G54010
AT2G38470	AT1G54115
AT2G38470	AT1G54360
AT2G38470	AT1G54445
AT2G38470	AT1G54450
AT2G38470	AT1G54700
AT2G38470	AT1G54820
AT2G38470	AT1G54890
AT2G38470	AT1G55020
AT2G38470	AT1G55120
AT2G38470	AT1G55221
AT2G38470	AT1G55270
AT2G38470	AT1G55450
AT2G38470	AT1G55460
AT2G38470	AT1G55535
AT2G38470	AT1G55590
AT2G38470	AT1G55690
AT2G38470	AT1G55700
AT2G38470	AT1G55730
AT2G38470	AT1G55740
AT2G38470	AT1G55770
AT2G38470	AT1G55830
AT2G38470	AT1G55940
AT2G38470	AT1G55970
AT2G38470	AT1G55980
AT2G38470	AT1G56010
AT2G38470	AT1G56020
AT2G38470	AT1G56110
AT2G38470	AT1G56140
AT2G38470	AT1G56200
AT2G38470	AT1G56240
AT2G38470	AT1G56250
AT2G38470	AT1G56415
AT2G38470	AT1G56460
AT2G38470	AT1G56480
AT2G38470	AT1G56500
AT2G38470	AT1G56540
AT2G38470	AT1G56550
AT2G38470	AT1G56600
AT2G38470	AT1G56700
AT2G38470	AT1G57650
AT2G38470	AT1G57670
AT2G38470	AT1G57690
AT2G38470	AT1G57700
AT2G38470	AT1G57906
AT2G38470	AT1G57990
AT2G38470	AT1G58007
AT2G38470	AT1G58037
AT2G38470	AT1G58130
AT2G38470	AT1G58190
AT2G38470	AT1G58225
AT2G38470	AT1G58300
AT2G38470	AT1G58340
AT2G38470	AT1G58350
AT2G38470	AT1G58360
AT2G38470	AT1G58440
AT2G38470	AT1G58590
AT2G38470	AT1G59550
AT2G38470	AT1G59580
AT2G38470	AT1G59620
AT2G38470	AT1G59640
AT2G38470	AT1G59660
AT2G38470	AT1G59670
AT2G38470	AT1G59710
AT2G38470	AT1G59725
AT2G38470	AT1G59730
AT2G38470	AT1G59740
AT2G38470	AT1G59835
AT2G38470	AT1G59865
AT2G38470	AT1G59870
AT2G38470	AT1G59910
AT2G38470	AT1G59940
AT2G38470	AT1G59980
AT2G38470	AT1G60025
AT2G38470	AT1G60380
AT2G38470	AT1G60420
AT2G38470	AT1G60783
AT2G38470	AT1G60810
AT2G38470	AT1G60830
AT2G38470	AT1G60890
AT2G38470	AT1G60970
AT2G38470	AT1G61100
AT2G38470	AT1G61120
AT2G38470	AT1G61224
AT2G38470	AT1G61360
AT2G38470	AT1G61400
AT2G38470	AT1G61420
AT2G38470	AT1G61460
AT2G38470	AT1G61470
AT2G38470	AT1G61475
AT2G38470	AT1G61480
AT2G38470	AT1G61490
AT2G38470	AT1G61560
AT2G38470	AT1G61610
AT2G38470	AT1G61620
AT2G38470	AT1G61660
AT2G38470	AT1G61730
AT2G38470	AT1G61750
AT2G38470	AT1G61820
AT2G38470	AT1G61900
AT2G38470	AT1G62090
AT2G38470	AT1G62270
AT2G38470	AT1G62301
AT2G38470	AT1G62310
AT2G38470	AT1G62370
AT2G38470	AT1G62421
AT2G38470	AT1G62560
AT2G38470	AT1G62710
AT2G38470	AT1G62870
AT2G38470	AT1G63180
AT2G38470	AT1G63205
AT2G38470	AT1G63220
AT2G38470	AT1G63245
AT2G38470	AT1G63440
AT2G38470	AT1G63450
AT2G38470	AT1G63470
AT2G38470	AT1G63480
AT2G38470	AT1G63500
AT2G38470	AT1G63530
AT2G38470	AT1G63580
AT2G38470	AT1G63660
AT2G38470	AT1G63700
AT2G38470	AT1G63710
AT2G38470	AT1G63740
AT2G38470	AT1G63750
AT2G38470	AT1G63830
AT2G38470	AT1G63835
AT2G38470	AT1G63910
AT2G38470	AT1G64170
AT2G38470	AT1G64200
AT2G38470	AT1G64330
AT2G38470	AT1G64385
AT2G38470	AT1G64400
AT2G38470	AT1G64405
AT2G38470	AT1G64625
AT2G38470	AT1G64680
AT2G38470	AT1G64750
AT2G38470	AT1G64780
AT2G38470	AT1G64830
AT2G38470	AT1G64900
AT2G38470	AT1G64910
AT2G38470	AT1G64970
AT2G38470	AT1G65070
AT2G38470	AT1G65080
AT2G38470	AT1G65130
AT2G38470	AT1G65390
AT2G38470	AT1G65440
AT2G38470	AT1G65480
AT2G38470	AT1G65481
AT2G38470	AT1G65483
AT2G38470	AT1G65485
AT2G38470	AT1G65486
AT2G38470	AT1G65490
AT2G38470	AT1G65500
AT2G38470	AT1G65690
AT2G38470	AT1G65720
AT2G38470	AT1G65790
AT2G38470	AT1G65850
AT2G38470	AT1G65860
AT2G38470	AT1G65880
AT2G38470	AT1G65960
AT2G38470	AT1G66160
AT2G38470	AT1G66170
AT2G38470	AT1G66180
AT2G38470	AT1G66200
AT2G38470	AT1G66210
AT2G38470	AT1G66245
AT2G38470	AT1G66450
AT2G38470	AT1G66480
AT2G38470	AT1G66553
AT2G38470	AT1G66580
AT2G38470	AT1G66710
AT2G38470	AT1G66780
AT2G38470	AT1G66790
AT2G38470	AT1G66855
AT2G38470	AT1G66910
AT2G38470	AT1G66920
AT2G38470	AT1G66930
AT2G38470	AT1G67060
AT2G38470	AT1G67070
AT2G38470	AT1G67080
AT2G38470	AT1G67090
AT2G38470	AT1G67110
AT2G38470	AT1G67130
AT2G38470	AT1G67270
AT2G38470	AT1G67310
AT2G38470	AT1G67328
AT2G38470	AT1G67410
AT2G38470	AT1G67480
AT2G38470	AT1G67490
AT2G38470	AT1G67500
AT2G38470	AT1G67510
AT2G38470	AT1G67620
AT2G38470	AT1G67630
AT2G38470	AT1G67710
AT2G38470	AT1G67770
AT2G38470	AT1G67880
AT2G38470	AT1G67920
AT2G38470	AT1G67940
AT2G38470	AT1G67980
AT2G38470	AT1G68050
AT2G38470	AT1G68100
AT2G38470	AT1G68110
AT2G38470	AT1G68210
AT2G38470	AT1G68220
AT2G38470	AT1G68330
AT2G38470	AT1G68340
AT2G38470	AT1G68360
AT2G38470	AT1G68440
AT2G38470	AT1G68450
AT2G38470	AT1G68460
AT2G38470	AT1G68470
AT2G38470	AT1G68560
AT2G38470	AT1G68590
AT2G38470	AT1G68680
AT2G38470	AT1G68690
AT2G38470	AT1G68735
AT2G38470	AT1G68795
AT2G38470	AT1G68830
AT2G38470	AT1G68840
AT2G38470	AT1G68890
AT2G38470	AT1G68920
AT2G38470	AT1G68940
AT2G38470	AT1G68990
AT2G38470	AT1G69030
AT2G38470	AT1G69050
AT2G38470	AT1G69150
AT2G38470	AT1G69160
AT2G38470	AT1G69240
AT2G38470	AT1G69250
AT2G38470	AT1G69410
AT2G38470	AT1G69440
AT2G38470	AT1G69526
AT2G38470	AT1G69560
AT2G38470	AT1G69600
AT2G38470	AT1G69660
AT2G38470	AT1G69750
AT2G38470	AT1G69790
AT2G38470	AT1G69850
AT2G38470	AT1G69890
AT2G38470	AT1G69980
AT2G38470	AT1G70060
AT2G38470	AT1G70090
AT2G38470	AT1G70140
AT2G38470	AT1G70160
AT2G38470	AT1G70170
AT2G38470	AT1G70185
AT2G38470	AT1G70200
AT2G38470	AT1G70290
AT2G38470	AT1G70300
AT2G38470	AT1G70370
AT2G38470	AT1G70410
AT2G38470	AT1G70420
AT2G38470	AT1G70430
AT2G38470	AT1G70520
AT2G38470	AT1G70530
AT2G38470	AT1G70550
AT2G38470	AT1G70590
AT2G38470	AT1G70690
AT2G38470	AT1G70740
AT2G38470	AT1G70770
AT2G38470	AT1G70810
AT2G38470	AT1G70895
AT2G38470	AT1G70920
AT2G38470	AT1G70990
AT2G38470	AT1G71030
AT2G38470	AT1G71040
AT2G38470	AT1G71090
AT2G38470	AT1G71100
AT2G38470	AT1G71170
AT2G38470	AT1G71390
AT2G38470	AT1G71440
AT2G38470	AT1G71691
AT2G38470	AT1G71696
AT2G38470	AT1G71697
AT2G38470	AT1G71730
AT2G38470	AT1G71800
AT2G38470	AT1G71870
AT2G38470	AT1G71960
AT2G38470	AT1G72060
AT2G38470	AT1G72120
AT2G38470	AT1G72125
AT2G38470	AT1G72190
AT2G38470	AT1G72280
AT2G38470	AT1G72300
AT2G38470	AT1G72450
AT2G38470	AT1G72520
AT2G38470	AT1G72530
AT2G38470	AT1G72700
AT2G38470	AT1G72870
AT2G38470	AT1G72880
AT2G38470	AT1G72890
AT2G38470	AT1G73080
AT2G38470	AT1G73100
AT2G38470	AT1G73160
AT2G38470	AT1G73165
AT2G38470	AT1G73250
AT2G38470	AT1G73260
AT2G38470	AT1G73325
AT2G38470	AT1G73330
AT2G38470	AT1G73350
AT2G38470	AT1G73360
AT2G38470	AT1G73440
AT2G38470	AT1G73670
AT2G38470	AT1G73730
AT2G38470	AT1G73740
AT2G38470	AT1G73830
AT2G38470	AT1G73850
AT2G38470	AT1G73875
AT2G38470	AT1G73990
AT2G38470	AT1G74000
AT2G38470	AT1G74080
AT2G38470	AT1G74120
AT2G38470	AT1G74170
AT2G38470	AT1G74190
AT2G38470	AT1G74230
AT2G38470	AT1G74300
AT2G38470	AT1G74350
AT2G38470	AT1G74360
AT2G38470	AT1G74440
AT2G38470	AT1G74450
AT2G38470	AT1G74500
AT2G38470	AT1G74590
AT2G38470	AT1G74610
AT2G38470	AT1G74640
AT2G38470	AT1G74680
AT2G38470	AT1G74750
AT2G38470	AT1G74780
AT2G38470	AT1G74790
AT2G38470	AT1G74870
AT2G38470	AT1G74910
AT2G38470	AT1G74990
AT2G38470	AT1G75163
AT2G38470	AT1G75430
AT2G38470	AT1G75500
AT2G38470	AT1G75590
AT2G38470	AT1G75710
AT2G38470	AT1G75750
AT2G38470	AT1G75810
AT2G38470	AT1G75820
AT2G38470	AT1G75830
AT2G38470	AT1G75900
AT2G38470	AT1G75970
AT2G38470	AT1G76040
AT2G38470	AT1G76070
AT2G38470	AT1G76120
AT2G38470	AT1G76185
AT2G38470	AT1G76320
AT2G38470	AT1G76360
AT2G38470	AT1G76430
AT2G38470	AT1G76440
AT2G38470	AT1G76520
AT2G38470	AT1G76530
AT2G38470	AT1G76580
AT2G38470	AT1G76600
AT2G38470	AT1G76610
AT2G38470	AT1G76640
AT2G38470	AT1G76660
AT2G38470	AT1G76780
AT2G38470	AT1G76800
AT2G38470	AT1G76900
AT2G38470	AT1G76930
AT2G38470	AT1G76970
AT2G38470	AT1G76994
AT2G38470	AT1G77080
AT2G38470	AT1G77110
AT2G38470	AT1G77131
AT2G38470	AT1G77200
AT2G38470	AT1G77270
AT2G38470	AT1G77280
AT2G38470	AT1G77290
AT2G38470	AT1G77450
AT2G38470	AT1G77470
AT2G38470	AT1G77520
AT2G38470	AT1G77525
AT2G38470	AT1G77550
AT2G38470	AT1G77580
AT2G38470	AT1G77655
AT2G38470	AT1G77750
AT2G38470	AT1G77760
AT2G38470	AT1G77765
AT2G38470	AT1G77790
AT2G38470	AT1G77890
AT2G38470	AT1G77980
AT2G38470	AT1G77992
AT2G38470	AT1G78000
AT2G38470	AT1G78060
AT2G38470	AT1G78090
AT2G38470	AT1G78170
AT2G38470	AT1G78190
AT2G38470	AT1G78240
AT2G38470	AT1G78250
AT2G38470	AT1G78310
AT2G38470	AT1G78330
AT2G38470	AT1G78400
AT2G38470	AT1G78430
AT2G38470	AT1G78460
AT2G38470	AT1G78530
AT2G38470	AT1G78600
AT2G38470	AT1G78780
AT2G38470	AT1G78830
AT2G38470	AT1G78840
AT2G38470	AT1G78850
AT2G38470	AT1G78860
AT2G38470	AT1G78865
AT2G38470	AT1G78900
AT2G38470	AT1G78922
AT2G38470	AT1G78955
AT2G38470	AT1G78995
AT2G38470	AT1G79130
AT2G38470	AT1G79180
AT2G38470	AT1G79245
AT2G38470	AT1G79360
AT2G38470	AT1G79380
AT2G38470	AT1G79570
AT2G38470	AT1G79680
AT2G38470	AT1G79740
AT2G38470	AT1G79870
AT2G38470	AT1G79950
AT2G38470	AT1G80030
AT2G38470	AT1G80190
AT2G38470	AT1G80400
AT2G38470	AT1G80450
AT2G38470	AT1G80460
AT2G38470	AT1G80650
AT2G38470	AT1G80740
AT2G38470	AT1G80820
AT2G38470	AT1G80831
AT2G38470	AT1G80840
AT2G38470	AT2G01010
AT2G38470	AT2G01023
AT2G38470	AT2G01130
AT2G38470	AT2G01180
AT2G38470	AT2G01430
AT2G38470	AT2G01450
AT2G38470	AT2G01510
AT2G38470	AT2G01560
AT2G38470	AT2G01570
AT2G38470	AT2G01750
AT2G38470	AT2G01830
AT2G38470	AT2G01860
AT2G38470	AT2G01910
AT2G38470	AT2G01920
AT2G38470	AT2G01960
AT2G38470	AT2G02010
AT2G38470	AT2G02020
AT2G38470	AT2G02040
AT2G38470	AT2G02060
AT2G38470	AT2G02180
AT2G38470	AT2G02205
AT2G38470	AT2G02210
AT2G38470	AT2G02300
AT2G38470	AT2G02310
AT2G38470	AT2G02390
AT2G38470	AT2G02440
AT2G38470	AT2G02515
AT2G38470	AT2G02730
AT2G38470	AT2G02770
AT2G38470	AT2G02795
AT2G38470	AT2G02960
AT2G38470	AT2G03020
AT2G38470	AT2G03090
AT2G38470	AT2G03100
AT2G38470	AT2G03250
AT2G38470	AT2G03340
AT2G38470	AT2G03450
AT2G38470	AT2G03470
AT2G38470	AT2G03500
AT2G38470	AT2G03510
AT2G38470	AT2G03580
AT2G38470	AT2G03600
AT2G38470	AT2G03810
AT2G38470	AT2G03821
AT2G38470	AT2G03830
AT2G38470	AT2G03840
AT2G38470	AT2G03870
AT2G38470	AT2G03900
AT2G38470	AT2G03955
AT2G38470	AT2G03972
AT2G38470	AT2G04032
AT2G38470	AT2G04046
AT2G38470	AT2G04100
AT2G38470	AT2G04115
AT2G38470	AT2G04160
AT2G38470	AT2G04210
AT2G38470	AT2G04220
AT2G38470	AT2G04500
AT2G38470	AT2G04530
AT2G38470	AT2G04740
AT2G38470	AT2G04860
AT2G38470	AT2G04910
AT2G38470	AT2G05000
AT2G38470	AT2G05117
AT2G38470	AT2G05133
AT2G38470	AT2G05180
AT2G38470	AT2G05190
AT2G38470	AT2G05260
AT2G38470	AT2G05280
AT2G38470	AT2G05380
AT2G38470	AT2G05540
AT2G38470	AT2G05760
AT2G38470	AT2G05786
AT2G38470	AT2G05803
AT2G38470	AT2G05910
AT2G38470	AT2G05940
AT2G38470	AT2G06025
AT2G38470	AT2G06050
AT2G38470	AT2G06090
AT2G38470	AT2G06760
AT2G38470	AT2G06822
AT2G38470	AT2G06922
AT2G38470	AT2G07050
AT2G38470	AT2G07180
AT2G38470	AT2G07190
AT2G38470	AT2G07280
AT2G38470	AT2G07400
AT2G38470	AT2G07600
AT2G38470	AT2G07811
AT2G38470	AT2G07703
AT2G38470	AT2G07720
AT2G38470	AT2G08986
AT2G38470	AT2G09992
AT2G38470	AT2G10040
AT2G38470	AT2G10330
AT2G38470	AT2G10535
AT2G38470	AT2G10870
AT2G38470	AT2G11135
AT2G38470	AT2G11150
AT2G38470	AT2G11170
AT2G38470	AT2G11210
AT2G38470	AT2G11520
AT2G38470	AT2G11610
AT2G38470	AT2G11851
AT2G38470	AT2G11910
AT2G38470	AT2G12500
AT2G38470	AT2G12640
AT2G38470	AT2G12680
AT2G38470	AT2G13125
AT2G38470	AT2G13146
AT2G38470	AT2G13170
AT2G38470	AT2G13190
AT2G38470	AT2G13274
AT2G38470	AT2G13469
AT2G38470	AT2G13665
AT2G38470	AT2G13760
AT2G38470	AT2G13800
AT2G38470	AT2G13810
AT2G38470	AT2G13820
AT2G38470	AT2G13851
AT2G38470	AT2G13910
AT2G38470	AT2G13940
AT2G38470	AT2G13975
AT2G38470	AT2G14090
AT2G38470	AT2G14100
AT2G38470	AT2G14170
AT2G38470	AT2G14210
AT2G38470	AT2G14365
AT2G38470	AT2G14570
AT2G38470	AT2G14590
AT2G38470	AT2G14635
AT2G38470	AT2G14760
AT2G38470	AT2G14830
AT2G38470	AT2G14870
AT2G38470	AT2G14878
AT2G38470	AT2G14880
AT2G38470	AT2G15080
AT2G38470	AT2G15090
AT2G38470	AT2G15170
AT2G38470	AT2G15220
AT2G38470	AT2G15430
AT2G38470	AT2G15610
AT2G38470	AT2G15660
AT2G38470	AT2G15690
AT2G38470	AT2G15750
AT2G38470	AT2G15780
AT2G38470	AT2G15815
AT2G38470	AT2G15830
AT2G38470	AT2G15840
AT2G38470	AT2G16120
AT2G38470	AT2G16210
AT2G38470	AT2G16410
AT2G38470	AT2G16500
AT2G38470	AT2G16530
AT2G38470	AT2G16535
AT2G38470	AT2G16570
AT2G38470	AT2G16660
AT2G38470	AT2G16700
AT2G38470	AT2G16760
AT2G38470	AT2G16905
AT2G38470	AT2G16930
AT2G38470	AT2G17000
AT2G38470	AT2G17120
AT2G38470	AT2G17220
AT2G38470	AT2G17265
AT2G38470	AT2G17340
AT2G38470	AT2G17370
AT2G38470	AT2G17525
AT2G38470	AT2G17570
AT2G38470	AT2G17720
AT2G38470	AT2G17723
AT2G38470	AT2G17740
AT2G38470	AT2G17760
AT2G38470	AT2G18010
AT2G38470	AT2G18115
AT2G38470	AT2G18160
AT2G38470	AT2G18162
AT2G38470	AT2G18260
AT2G38470	AT2G18310
AT2G38470	AT2G18350
AT2G38470	AT2G18450
AT2G38470	AT2G18480
AT2G38470	AT2G18560
AT2G38470	AT2G18640
AT2G38470	AT2G18770
AT2G38470	AT2G19160
AT2G38470	AT2G19190
AT2G38470	AT2G19220
AT2G38470	AT2G19330
AT2G38470	AT2G19450
AT2G38470	AT2G19460
AT2G38470	AT2G19730
AT2G38470	AT2G19796
AT2G38470	AT2G19806
AT2G38470	AT2G19820
AT2G38470	AT2G19860
AT2G38470	AT2G20100
AT2G38470	AT2G20110
AT2G38470	AT2G20208
AT2G38470	AT2G20298
AT2G38470	AT2G20310
AT2G38470	AT2G20350
AT2G38470	AT2G20400
AT2G38470	AT2G20463
AT2G38470	AT2G20580
AT2G38470	AT2G20835
AT2G38470	AT2G20875
AT2G38470	AT2G20880
AT2G38470	AT2G20890
AT2G38470	AT2G20960
AT2G38470	AT2G21010
AT2G38470	AT2G21020
AT2G38470	AT2G21060
AT2G38470	AT2G21070
AT2G38470	AT2G21230
AT2G38470	AT2G21450
AT2G38470	AT2G21470
AT2G38470	AT2G21790
AT2G38470	AT2G21850
AT2G38470	AT2G21905
AT2G38470	AT2G21930
AT2G38470	AT2G22220
AT2G38470	AT2G22250
AT2G38470	AT2G22420
AT2G38470	AT2G22470
AT2G38470	AT2G22482
AT2G38470	AT2G22490
AT2G38470	AT2G22496
AT2G38470	AT2G22500
AT2G38470	AT2G22510
AT2G38470	AT2G22530
AT2G38470	AT2G22620
AT2G38470	AT2G22670
AT2G38470	AT2G22805
AT2G38470	AT2G23180
AT2G38470	AT2G23190
AT2G38470	AT2G23200
AT2G38470	AT2G23270
AT2G38470	AT2G23290
AT2G38470	AT2G23310
AT2G38470	AT2G23320
AT2G38470	AT2G23321
AT2G38470	AT2G23330
AT2G38470	AT2G23360
AT2G38470	AT2G23430
AT2G38470	AT2G23450
AT2G38470	AT2G23520
AT2G38470	AT2G23530
AT2G38470	AT2G23710
AT2G38470	AT2G23770
AT2G38470	AT2G23820
AT2G38470	AT2G23950
AT2G38470	AT2G23970
AT2G38470	AT2G24030
AT2G38470	AT2G24120
AT2G38470	AT2G24130
AT2G38470	AT2G24160
AT2G38470	AT2G24165
AT2G38470	AT2G24170
AT2G38470	AT2G24200
AT2G38470	AT2G24430
AT2G38470	AT2G24520
AT2G38470	AT2G24570
AT2G38470	AT2G24600
AT2G38470	AT2G24620
AT2G38470	AT2G24693
AT2G38470	AT2G24735
AT2G38470	AT2G24750
AT2G38470	AT2G24880
AT2G38470	AT2G25000
AT2G38470	AT2G25070
AT2G38470	AT2G25160
AT2G38470	AT2G25171
AT2G38470	AT2G25240
AT2G38470	AT2G25280
AT2G38470	AT2G25305
AT2G38470	AT2G25355
AT2G38470	AT2G25410
AT2G38470	AT2G25409
AT2G38470	AT2G25420
AT2G38470	AT2G25430
AT2G38470	AT2G25440
AT2G38470	AT2G25450
AT2G38470	AT2G25460
AT2G38470	AT2G25720
AT2G38470	AT2G25760
AT2G38470	AT2G25810
AT2G38470	AT2G25850
AT2G38470	AT2G25940
AT2G38470	AT2G26060
AT2G38470	AT2G26130
AT2G38470	AT2G26180
AT2G38470	AT2G26240
AT2G38470	AT2G26260
AT2G38470	AT2G26270
AT2G38470	AT2G26380
AT2G38470	AT2G26650
AT2G38470	AT2G26820
AT2G38470	AT2G26950
AT2G38470	AT2G26970
AT2G38470	AT2G26975
AT2G38470	AT2G26990
AT2G38470	AT2G27000
AT2G38470	AT2G27040
AT2G38470	AT2G27150
AT2G38470	AT2G27160
AT2G38470	AT2G27310
AT2G38470	AT2G27315
AT2G38470	AT2G27320
AT2G38470	AT2G27510
AT2G38470	AT2G27590
AT2G38470	AT2G27630
AT2G38470	AT2G27650
AT2G38470	AT2G27936
AT2G38470	AT2G28060
AT2G38470	AT2G28160
AT2G38470	AT2G28305
AT2G38470	AT2G28340
AT2G38470	AT2G28355
AT2G38470	AT2G28440
AT2G38470	AT2G28500
AT2G38470	AT2G28510
AT2G38470	AT2G28540
AT2G38470	AT2G28550
AT2G38470	AT2G28630
AT2G38470	AT2G28690
AT2G38470	AT2G28710
AT2G38470	AT2G28755
AT2G38470	AT2G28810
AT2G38470	AT2G28830
AT2G38470	AT2G28840
AT2G38470	AT2G28850
AT2G38470	AT2G28890
AT2G38470	AT2G28920
AT2G38470	AT2G28940
AT2G38470	AT2G28990
AT2G38470	AT2G29010
AT2G38470	AT2G29065
AT2G38470	AT2G29125
AT2G38470	AT2G29330
AT2G38470	AT2G29340
AT2G38470	AT2G29360
AT2G38470	AT2G29400
AT2G38470	AT2G29470
AT2G38470	AT2G29700
AT2G38470	AT2G29730
AT2G38470	AT2G29790
AT2G38470	AT2G29950
AT2G38470	AT2G29995
AT2G38470	AT2G30000
AT2G38470	AT2G30040
AT2G38470	AT2G30070
AT2G38470	AT2G30140
AT2G38470	AT2G30150
AT2G38470	AT2G30220
AT2G38470	AT2G30380
AT2G38470	AT2G30395
AT2G38470	AT2G30440
AT2G38470	AT2G30470
AT2G38470	AT2G30600
AT2G38470	AT2G30660
AT2G38470	AT2G30750
AT2G38470	AT2G30766
AT2G38470	AT2G30780
AT2G38470	AT2G30985
AT2G38470	AT2G31018
AT2G38470	AT2G31085
AT2G38470	AT2G31240
AT2G38470	AT2G31250
AT2G38470	AT2G31345
AT2G38470	AT2G31360
AT2G38470	AT2G31425
AT2G38470	AT2G31450
AT2G38470	AT2G31730
AT2G38470	AT2G31800
AT2G38470	AT2G31810
AT2G38470	AT2G31820
AT2G38470	AT2G31870
AT2G38470	AT2G31880
AT2G38470	AT2G31990
AT2G38470	AT2G32080
AT2G38470	AT2G32180
AT2G38470	AT2G32220
AT2G38470	AT2G32295
AT2G38470	AT2G32320
AT2G38470	AT2G32340
AT2G38470	AT2G32370
AT2G38470	AT2G32400
AT2G38470	AT2G32470
AT2G38470	AT2G32520
AT2G38470	AT2G32580
AT2G38470	AT2G32610
AT2G38470	AT2G32670
AT2G38470	AT2G32680
AT2G38470	AT2G32700
AT2G38470	AT2G32860
AT2G38470	AT2G32870
AT2G38470	AT2G32930
AT2G38470	AT2G32940
AT2G38470	AT2G32960
AT2G38470	AT2G32990
AT2G38470	AT2G33140
AT2G38470	AT2G33170
AT2G38470	AT2G33205
AT2G38470	AT2G33255
AT2G38470	AT2G33350
AT2G38470	AT2G33390
AT2G38470	AT2G33509
AT2G38470	AT2G33580
AT2G38470	AT2G33600
AT2G38470	AT2G33710
AT2G38470	AT2G33760
AT2G38470	AT2G33780
AT2G38470	AT2G33793
AT2G38470	AT2G33847
AT2G38470	AT2G33855
AT2G38470	AT2G33860
AT2G38470	AT2G33880
AT2G38470	AT2G33890
AT2G38470	AT2G33930
AT2G38470	AT2G33950
AT2G38470	AT2G34330
AT2G38470	AT2G34350
AT2G38470	AT2G34640
AT2G38470	AT2G34650
AT2G38470	AT2G34680
AT2G38470	AT2G34740
AT2G38470	AT2G34770
AT2G38470	AT2G34790
AT2G38470	AT2G34830
AT2G38470	AT2G34860
AT2G38470	AT2G34940
AT2G38470	AT2G34990
AT2G38470	AT2G35030
AT2G38470	AT2G35035
AT2G38470	AT2G35110
AT2G38470	AT2G35120
AT2G38470	AT2G35208
AT2G38470	AT2G35250
AT2G38470	AT2G35360
AT2G38470	AT2G35410
AT2G38470	AT2G35510
AT2G38470	AT2G35550
AT2G38470	AT2G35630
AT2G38470	AT2G35640
AT2G38470	AT2G35720
AT2G38470	AT2G35770
AT2G38470	AT2G35859
AT2G38470	AT2G35910
AT2G38470	AT2G35930
AT2G38470	AT2G35980
AT2G38470	AT2G36000
AT2G38470	AT2G36010
AT2G38470	AT2G36020
AT2G38470	AT2G36040
AT2G38470	AT2G36180
AT2G38470	AT2G36210
AT2G38470	AT2G36220
AT2G38470	AT2G36255
AT2G38470	AT2G36305
AT2G38470	AT2G36307
AT2G38470	AT2G36330
AT2G38470	AT2G36380
AT2G38470	AT2G36400
AT2G38470	AT2G36410
AT2G38470	AT2G36440
AT2G38470	AT2G36620
AT2G38470	AT2G36632
AT2G38470	AT2G36680
AT2G38470	AT2G36690
AT2G38470	AT2G36830
AT2G38470	AT2G36854
AT2G38470	AT2G36860
AT2G38470	AT2G36910
AT2G38470	AT2G36960
AT2G38470	AT2G37180
AT2G38470	AT2G37210
AT2G38470	AT2G37220
AT2G38470	AT2G37290
AT2G38470	AT2G37390
AT2G38470	AT2G37430
AT2G38470	AT2G37435
AT2G38470	AT2G37440
AT2G38470	AT2G37450
AT2G38470	AT2G37540
AT2G38470	AT2G37670
AT2G38470	AT2G37700
AT2G38470	AT2G37720
AT2G38470	AT2G37730
AT2G38470	AT2G37800
AT2G38470	AT2G37820
AT2G38470	AT2G37880
AT2G38470	AT2G37920
AT2G38470	AT2G37975
AT2G38470	AT2G38010
AT2G38470	AT2G38020
AT2G38470	AT2G38080
AT2G38470	AT2G38110
AT2G38470	AT2G38120
AT2G38470	AT2G38160
AT2G38470	AT2G38185
AT2G38470	AT2G38255
AT2G38470	AT2G38465
AT2G38470	AT2G38470
AT2G38470	AT2G38550
AT2G38470	AT2G38560
AT2G38470	AT2G38680
AT2G38470	AT2G38700
AT2G38470	AT2G38860
AT2G38470	AT2G38870
AT2G38470	AT2G38880
AT2G38470	AT2G38920
AT2G38470	AT2G38940
AT2G38470	AT2G38960
AT2G38470	AT2G38970
AT2G38470	AT2G39040
AT2G38470	AT2G39120
AT2G38470	AT2G39160
AT2G38470	AT2G39175
AT2G38470	AT2G39200
AT2G38470	AT2G39210
AT2G38470	AT2G39270
AT2G38470	AT2G39290
AT2G38470	AT2G39350
AT2G38470	AT2G39380
AT2G38470	AT2G39400
AT2G38470	AT2G39410
AT2G38470	AT2G39420
AT2G38470	AT2G39460
AT2G38470	AT2G39518
AT2G38470	AT2G39530
AT2G38470	AT2G39540
AT2G38470	AT2G39580
AT2G38470	AT2G39640
AT2G38470	AT2G39675
AT2G38470	AT2G39700
AT2G38470	AT2G39705
AT2G38470	AT2G39770
AT2G38470	AT2G39800
AT2G38470	AT2G39880
AT2G38470	AT2G39890
AT2G38470	AT2G39920
AT2G38470	AT2G39950
AT2G38470	AT2G39960
AT2G38470	AT2G39980
AT2G38470	AT2G40020
AT2G38470	AT2G40060
AT2G38470	AT2G40113
AT2G38470	AT2G40150
AT2G38470	AT2G40170
AT2G38470	AT2G40180
AT2G38470	AT2G40200
AT2G38470	AT2G40205
AT2G38470	AT2G40220
AT2G38470	AT2G40230
AT2G38470	AT2G40250
AT2G38470	AT2G40340
AT2G38470	AT2G40370
AT2G38470	AT2G40470
AT2G38470	AT2G40550
AT2G38470	AT2G40730
AT2G38470	AT2G40745
AT2G38470	AT2G40765
AT2G38470	AT2G40820
AT2G38470	AT2G40910
AT2G38470	AT2G40920
AT2G38470	AT2G40940
AT2G38470	AT2G40955
AT2G38470	AT2G40995
AT2G38470	AT2G41000
AT2G38470	AT2G41010
AT2G38470	AT2G41050
AT2G38470	AT2G41178
AT2G38470	AT2G41310
AT2G38470	AT2G41342
AT2G38470	AT2G41370
AT2G38470	AT2G41380
AT2G38470	AT2G41420
AT2G38470	AT2G41550
AT2G38470	AT2G41616
AT2G38470	AT2G41640
AT2G38470	AT2G41680
AT2G38470	AT2G41690
AT2G38470	AT2G41760
AT2G38470	AT2G41780
AT2G38470	AT2G41790
AT2G38470	AT2G41810
AT2G38470	AT2G41850
AT2G38470	AT2G41920
AT2G38470	AT2G41940
AT2G38470	AT2G42020
AT2G38470	AT2G42060
AT2G38470	AT2G42110
AT2G38470	AT2G42320
AT2G38470	AT2G42460
AT2G38470	AT2G42480
AT2G38470	AT2G42580
AT2G38470	AT2G42620
AT2G38470	AT2G42770
AT2G38470	AT2G43130
AT2G38470	AT2G43150
AT2G38470	AT2G43210
AT2G38470	AT2G43320
AT2G38470	AT2G43510
AT2G38470	AT2G43570
AT2G38470	AT2G43590
AT2G38470	AT2G43610
AT2G38470	AT2G43620
AT2G38470	AT2G43690
AT2G38470	AT2G43890
AT2G38470	AT2G44040
AT2G38470	AT2G44100
AT2G38470	AT2G44160
AT2G38470	AT2G44220
AT2G38470	AT2G44290
AT2G38470	AT2G44340
AT2G38470	AT2G44360
AT2G38470	AT2G44480
AT2G38470	AT2G44490
AT2G38470	AT2G44500
AT2G38470	AT2G44770
AT2G38470	AT2G44790
AT2G38470	AT2G44820
AT2G38470	AT2G44910
AT2G38470	AT2G45000
AT2G38470	AT2G45210
AT2G38470	AT2G45220
AT2G38470	AT2G45290
AT2G38470	AT2G45410
AT2G38470	AT2G45450
AT2G38470	AT2G45530
AT2G38470	AT2G45610
AT2G38470	AT2G45630
AT2G38470	AT2G45740
AT2G38470	AT2G45750
AT2G38470	AT2G45760
AT2G38470	AT2G45770
AT2G38470	AT2G45850
AT2G38470	AT2G45880
AT2G38470	AT2G45970
AT2G38470	AT2G45980
AT2G38470	AT2G46090
AT2G38470	AT2G46150
AT2G38470	AT2G46225
AT2G38470	AT2G46270
AT2G38470	AT2G46330
AT2G38470	AT2G46370
AT2G38470	AT2G46410
AT2G38470	AT2G46430
AT2G38470	AT2G46494
AT2G38470	AT2G46530
AT2G38470	AT2G46535
AT2G38470	AT2G46550
AT2G38470	AT2G46650
AT2G38470	AT2G46660
AT2G38470	AT2G46662
AT2G38470	AT2G46685
AT2G38470	AT2G46690
AT2G38470	AT2G46735
AT2G38470	AT2G46750
AT2G38470	AT2G46870
AT2G38470	AT2G46880
AT2G38470	AT2G46915
AT2G38470	AT2G46940
AT2G38470	AT2G46980
AT2G38470	AT2G47030
AT2G38470	AT2G47060
AT2G38470	AT2G47070
AT2G38470	AT2G47120
AT2G38470	AT2G47130
AT2G38470	AT2G47140
AT2G38470	AT2G47190
AT2G38470	AT2G47240
AT2G38470	AT2G47250
AT2G38470	AT2G47260
AT2G38470	AT2G47370
AT2G38470	AT2G47490
AT2G38470	AT2G47550
AT2G38470	AT2G47630
AT2G38470	AT2G47640
AT2G38470	AT2G47680
AT2G38470	AT2G47720
AT2G38470	AT2G47740
AT2G38470	AT2G47820
AT2G38470	AT3G01070
AT2G38470	AT3G01080
AT2G38470	AT3G01150
AT2G38470	AT3G01175
AT2G38470	AT3G01230
AT2G38470	AT3G01328
AT2G38470	AT3G01331
AT2G38470	AT3G01323
AT2G38470	AT3G01345
AT2G38470	AT3G01380
AT2G38470	AT3G01390
AT2G38470	AT3G01472
AT2G38470	AT3G01470
AT2G38470	AT3G01480
AT2G38470	AT3G01490
AT2G38470	AT3G01510
AT2G38470	AT3G01513
AT2G38470	AT3G01530
AT2G38470	AT3G01600
AT2G38470	AT3G01700
AT2G38470	AT3G01830
AT2G38470	AT3G01930
AT2G38470	AT3G01960
AT2G38470	AT3G02100
AT2G38470	AT3G02150
AT2G38470	AT3G02230
AT2G38470	AT3G02250
AT2G38470	AT3G02260
AT2G38470	AT3G02430
AT2G38470	AT3G02520
AT2G38470	AT3G02590
AT2G38470	AT3G02610
AT2G38470	AT3G02630
AT2G38470	AT3G02660
AT2G38470	AT3G02780
AT2G38470	AT3G02830
AT2G38470	AT3G02840
AT2G38470	AT3G02885
AT2G38470	AT3G02890
AT2G38470	AT3G02940
AT2G38470	AT3G02950
AT2G38470	AT3G03090
AT2G38470	AT3G03110
AT2G38470	AT3G03120
AT2G38470	AT3G03240
AT2G38470	AT3G03250
AT2G38470	AT3G03405
AT2G38470	AT3G03450
AT2G38470	AT3G03540
AT2G38470	AT3G03590
AT2G38470	AT3G03610
AT2G38470	AT3G03660
AT2G38470	AT3G03670
AT2G38470	AT3G03680
AT2G38470	AT3G03700
AT2G38470	AT3G03710
AT2G38470	AT3G03720
AT2G38470	AT3G03780
AT2G38470	AT3G03828
AT2G38470	AT3G03845
AT2G38470	AT3G03852
AT2G38470	AT3G03855
AT2G38470	AT3G03930
AT2G38470	AT3G03990
AT2G38470	AT3G04000
AT2G38470	AT3G04060
AT2G38470	AT3G04080
AT2G38470	AT3G04090
AT2G38470	AT3G04100
AT2G38470	AT3G04140
AT2G38470	AT3G04220
AT2G38470	AT3G04240
AT2G38470	AT3G04360
AT2G38470	AT3G04710
AT2G38470	AT3G04700
AT2G38470	AT3G04721
AT2G38470	AT3G04735
AT2G38470	AT3G04750
AT2G38470	AT3G04770
AT2G38470	AT3G04854
AT2G38470	AT3G04990
AT2G38470	AT3G05050
AT2G38470	AT3G05220
AT2G38470	AT3G05340
AT2G38470	AT3G05360
AT2G38470	AT3G05390
AT2G38470	AT3G05440
AT2G38470	AT3G05460
AT2G38470	AT3G05480
AT2G38470	AT3G05545
AT2G38470	AT3G05640
AT2G38470	AT3G05650
AT2G38470	AT3G05660
AT2G38470	AT3G05710
AT2G38470	AT3G05810
AT2G38470	AT3G05930
AT2G38470	AT3G06130
AT2G38470	AT3G06140
AT2G38470	AT3G06180
AT2G38470	AT3G06260
AT2G38470	AT3G06300
AT2G38470	AT3G06420
AT2G38470	AT3G06483
AT2G38470	AT3G06490
AT2G38470	AT3G06500
AT2G38470	AT3G06620
AT2G38470	AT3G66656
AT2G38470	AT3G06720
AT2G38470	AT3G06910
AT2G38470	AT3G07005
AT2G38470	AT3G07020
AT2G38470	AT3G07030
AT2G38470	AT3G07040
AT2G38470	AT3G07200
AT2G38470	AT3G07230
AT2G38470	AT3G07260
AT2G38470	AT3G07273
AT2G38470	AT3G07274
AT2G38470	AT3G07330
AT2G38470	AT3G07340
AT2G38470	AT3G07380
AT2G38470	AT3G07390
AT2G38470	AT3G07450
AT2G38470	AT3G07500
AT2G38470	AT3G07510
AT2G38470	AT3G07540
AT2G38470	AT3G07550
AT2G38470	AT3G07570
AT2G38470	AT3G07600
AT2G38470	AT3G07610
AT2G38470	AT3G07780
AT2G38470	AT3G07970
AT2G38470	AT3G08590
AT2G38470	AT3G08710
AT2G38470	AT3G08720
AT2G38470	AT3G08800
AT2G38470	AT3G08900
AT2G38470	AT3G09000
AT2G38470	AT3G09010
AT2G38470	AT3G09020
AT2G38470	AT3G09030
AT2G38470	AT3G09050
AT2G38470	AT3G09060
AT2G38470	AT3G09110
AT2G38470	AT3G09230
AT2G38470	AT3G09240
AT2G38470	AT3G09270
AT2G38470	AT3G09385
AT2G38470	AT3G09400
AT2G38470	AT3G09650
AT2G38470	AT3G09710
AT2G38470	AT3G09735
AT2G38470	AT3G09780
AT2G38470	AT3G09830
AT2G38470	AT3G09910
AT2G38470	AT3G09920
AT2G38470	AT3G09922
AT2G38470	AT3G09960
AT2G38470	AT3G10000
AT2G38470	AT3G10010
AT2G38470	AT3G10116
AT2G38470	AT3G10185
AT2G38470	AT3G10195
AT2G38470	AT3G10250
AT2G38470	AT3G10260
AT2G38470	AT3G10300
AT2G38470	AT3G10380
AT2G38470	AT3G10430
AT2G38470	AT3G10490
AT2G38470	AT3G10500
AT2G38470	AT3G10550
AT2G38470	AT3G10700
AT2G38470	AT3G10720
AT2G38470	AT3G10800
AT2G38470	AT3G10960
AT2G38470	AT3G10985
AT2G38470	AT3G11030
AT2G38470	AT3G11080
AT2G38470	AT3G11300
AT2G38470	AT3G11310
AT2G38470	AT3G11340
AT2G38470	AT3G11402
AT2G38470	AT3G11420
AT2G38470	AT3G11435
AT2G38470	AT3G11490
AT2G38470	AT3G11560
AT2G38470	AT3G11570
AT2G38470	AT3G11590
AT2G38470	AT3G11640
AT2G38470	AT3G11700
AT2G38470	AT3G11730
AT2G38470	AT3G11810
AT2G38470	AT3G11820
AT2G38470	AT3G11840
AT2G38470	AT3G11945
AT2G38470	AT3G11960
AT2G38470	AT3G12030
[truncated: 12,827 more rows]

## Sheet:  S4
Table S4 Autophagy-associated genes according to CF–MS data.
ID 1_orthologs	ID 2_orthologs	P_1	Annotation1	Annotation2
ENOG411DSQS	ENOG411DWKD	0.976127	WD40	WD domain G-beta repeat
ENOG411DQEB	ENOG411DR5B	0.932447	transport) protein	protein transport protein Sec24-like
ENOG411DQEB	ENOG411DR5B	0.932447	transport) protein	protein transport protein Sec24-like
ENOG411DQEB	ENOG411DR5B	0.932447	transport) protein	protein transport protein Sec24-like
ENOG411DQEB	ENOG411DR5B	0.932447	transport) protein	protein transport protein Sec24-like
ENOG411DU0N	ENOG411DYMK	0.889236	cell division cycle protein 48	The proteasome is a multicatalytic proteinase complex which is characterized by its ability to cleave peptides with Arg Phe Tyr Leu and Glu adjacent to the leaving group at neutral or slightly basic pH. The proteasome has an ATP-dependent proteolytic activity (By similarity)
ENOG411DU0N	ENOG411DYMK	0.889236	cell division cycle protein 48	The proteasome is a multicatalytic proteinase complex which is characterized by its ability to cleave peptides with Arg Phe Tyr Leu and Glu adjacent to the leaving group at neutral or slightly basic pH. The proteasome has an ATP-dependent proteolytic activity (By similarity)
ENOG411DU0N	ENOG411DYMK	0.889236	cell division cycle protein 48	The proteasome is a multicatalytic proteinase complex which is characterized by its ability to cleave peptides with Arg Phe Tyr Leu and Glu adjacent to the leaving group at neutral or slightly basic pH. The proteasome has an ATP-dependent proteolytic activity (By similarity)
ENOG411DSQS	ENOG411DW4W	0.877852	WD40	NA
ENOG411DSQS	ENOG411DV9Q	0.864435	WD40	SH3
ENOG411DU0N	ENOG411DXQY	0.853141	cell division cycle protein 48	The proteasome is a multicatalytic proteinase complex which is characterized by its ability to cleave peptides with Arg Phe Tyr Leu and Glu adjacent to the leaving group at neutral or slightly basic pH. The proteasome has an ATP-dependent proteolytic activity
ENOG411DU0N	ENOG411DXQY	0.853141	cell division cycle protein 48	The proteasome is a multicatalytic proteinase complex which is characterized by its ability to cleave peptides with Arg Phe Tyr Leu and Glu adjacent to the leaving group at neutral or slightly basic pH. The proteasome has an ATP-dependent proteolytic activity
ENOG411DU0N	ENOG411DXQY	0.853141	cell division cycle protein 48	The proteasome is a multicatalytic proteinase complex which is characterized by its ability to cleave peptides with Arg Phe Tyr Leu and Glu adjacent to the leaving group at neutral or slightly basic pH. The proteasome has an ATP-dependent proteolytic activity
ENOG411DU0N	ENOG411DTQ7	0.832381	cell division cycle protein 48	Chaperonin
ENOG411DU0N	ENOG411DTQ7	0.832381	cell division cycle protein 48	Chaperonin
ENOG411DU0N	ENOG411DTQ7	0.832381	cell division cycle protein 48	Chaperonin
ENOG411DU0N	ENOG411DRSV	0.832166	cell division cycle protein 48	The proteasome is a multicatalytic proteinase complex which is characterized by its ability to cleave peptides with Arg Phe Tyr Leu and Glu adjacent to the leaving group at neutral or slightly basic pH. The proteasome has an ATP-dependent proteolytic activity
ENOG411DU0N	ENOG411DRSV	0.832166	cell division cycle protein 48	The proteasome is a multicatalytic proteinase complex which is characterized by its ability to cleave peptides with Arg Phe Tyr Leu and Glu adjacent to the leaving group at neutral or slightly basic pH. The proteasome has an ATP-dependent proteolytic activity
ENOG411DU0N	ENOG411DRSV	0.832166	cell division cycle protein 48	The proteasome is a multicatalytic proteinase complex which is characterized by its ability to cleave peptides with Arg Phe Tyr Leu and Glu adjacent to the leaving group at neutral or slightly basic pH. The proteasome has an ATP-dependent proteolytic activity
ENOG411DU0N	ENOG411DSW1	0.809985	cell division cycle protein 48	The proteasome is a multicatalytic proteinase complex which is characterized by its ability to cleave peptides with Arg Phe Tyr Leu and Glu adjacent to the leaving group at neutral or slightly basic pH. The proteasome has an ATP-dependent proteolytic activity
ENOG411DU0N	ENOG411DSW1	0.809985	cell division cycle protein 48	The proteasome is a multicatalytic proteinase complex which is characterized by its ability to cleave peptides with Arg Phe Tyr Leu and Glu adjacent to the leaving group at neutral or slightly basic pH. The proteasome has an ATP-dependent proteolytic activity
ENOG411DU0N	ENOG411DSW1	0.809985	cell division cycle protein 48	The proteasome is a multicatalytic proteinase complex which is characterized by its ability to cleave peptides with Arg Phe Tyr Leu and Glu adjacent to the leaving group at neutral or slightly basic pH. The proteasome has an ATP-dependent proteolytic activity
ENOG411DU0N	ENOG411DTT6	0.804176	cell division cycle protein 48	The proteasome is a multicatalytic proteinase complex which is characterized by its ability to cleave peptides with Arg Phe Tyr Leu and Glu adjacent to the leaving group at neutral or slightly basic pH. The proteasome has an ATP-dependent proteolytic activity (By similarity)
ENOG411DU0N	ENOG411DTT6	0.804176	cell division cycle protein 48	The proteasome is a multicatalytic proteinase complex which is characterized by its ability to cleave peptides with Arg Phe Tyr Leu and Glu adjacent to the leaving group at neutral or slightly basic pH. The proteasome has an ATP-dependent proteolytic activity (By similarity)
ENOG411DU0N	ENOG411DTT6	0.804176	cell division cycle protein 48	The proteasome is a multicatalytic proteinase complex which is characterized by its ability to cleave peptides with Arg Phe Tyr Leu and Glu adjacent to the leaving group at neutral or slightly basic pH. The proteasome has an ATP-dependent proteolytic activity (By similarity)
ENOG411DU0N	ENOG411E0JK	0.801364	cell division cycle protein 48	The proteasome is a multicatalytic proteinase complex which is characterized by its ability to cleave peptides with Arg Phe Tyr Leu and Glu adjacent to the leaving group at neutral or slightly basic pH. The proteasome has an ATP-dependent proteolytic activity
ENOG411DU0N	ENOG411E0JK	0.801364	cell division cycle protein 48	The proteasome is a multicatalytic proteinase complex which is characterized by its ability to cleave peptides with Arg Phe Tyr Leu and Glu adjacent to the leaving group at neutral or slightly basic pH. The proteasome has an ATP-dependent proteolytic activity
ENOG411DU0N	ENOG411E0JK	0.801364	cell division cycle protein 48	The proteasome is a multicatalytic proteinase complex which is characterized by its ability to cleave peptides with Arg Phe Tyr Leu and Glu adjacent to the leaving group at neutral or slightly basic pH. The proteasome has an ATP-dependent proteolytic activity
ENOG411DU0N	ENOG411DWEV	0.786116	cell division cycle protein 48	The proteasome is a multicatalytic proteinase complex which is characterized by its ability to cleave peptides with Arg Phe Tyr Leu and Glu adjacent to the leaving group at neutral or slightly basic pH. The proteasome has an ATP-dependent proteolytic activity (By similarity)
ENOG411DU0N	ENOG411DWEV	0.786116	cell division cycle protein 48	The proteasome is a multicatalytic proteinase complex which is characterized by its ability to cleave peptides with Arg Phe Tyr Leu and Glu adjacent to the leaving group at neutral or slightly basic pH. The proteasome has an ATP-dependent proteolytic activity (By similarity)
ENOG411DU0N	ENOG411DWEV	0.786116	cell division cycle protein 48	The proteasome is a multicatalytic proteinase complex which is characterized by its ability to cleave peptides with Arg Phe Tyr Leu and Glu adjacent to the leaving group at neutral or slightly basic pH. The proteasome has an ATP-dependent proteolytic activity (By similarity)
ENOG411E050	ENOG411DQW8	0.779599	Protein fat-free homolog	Vacuolar protein sorting-associated protein 53
ENOG411DU0N	ENOG411DS8A	0.777058	cell division cycle protein 48	The proteasome is a multicatalytic proteinase complex which is characterized by its ability to cleave peptides with Arg Phe Tyr Leu and Glu adjacent to the leaving group at neutral or slightly basic pH. The proteasome has an ATP-dependent proteolytic activity (By similarity)
ENOG411DU0N	ENOG411DS8A	0.777058	cell division cycle protein 48	The proteasome is a multicatalytic proteinase complex which is characterized by its ability to cleave peptides with Arg Phe Tyr Leu and Glu adjacent to the leaving group at neutral or slightly basic pH. The proteasome has an ATP-dependent proteolytic activity (By similarity)
ENOG411DU0N	ENOG411DS8A	0.777058	cell division cycle protein 48	The proteasome is a multicatalytic proteinase complex which is characterized by its ability to cleave peptides with Arg Phe Tyr Leu and Glu adjacent to the leaving group at neutral or slightly basic pH. The proteasome has an ATP-dependent proteolytic activity (By similarity)
ENOG411DU0N	ENOG411DTN4	0.766082	cell division cycle protein 48	The proteasome is a multicatalytic proteinase complex which is characterized by its ability to cleave peptides with Arg Phe Tyr Leu and Glu adjacent to the leaving group at neutral or slightly basic pH. The proteasome has an ATP-dependent proteolytic activity
ENOG411DU0N	ENOG411DTN4	0.766082	cell division cycle protein 48	The proteasome is a multicatalytic proteinase complex which is characterized by its ability to cleave peptides with Arg Phe Tyr Leu and Glu adjacent to the leaving group at neutral or slightly basic pH. The proteasome has an ATP-dependent proteolytic activity
ENOG411DU0N	ENOG411DTN4	0.766082	cell division cycle protein 48	The proteasome is a multicatalytic proteinase complex which is characterized by its ability to cleave peptides with Arg Phe Tyr Leu and Glu adjacent to the leaving group at neutral or slightly basic pH. The proteasome has an ATP-dependent proteolytic activity
ENOG411DU0N	ENOG411DWP8	0.747328	cell division cycle protein 48	RuBisCO large subunit-binding protein subunit beta
ENOG411DU0N	ENOG411DWP8	0.747328	cell division cycle protein 48	RuBisCO large subunit-binding protein subunit beta
ENOG411DU0N	ENOG411DWP8	0.747328	cell division cycle protein 48	RuBisCO large subunit-binding protein subunit beta
ENOG411DU0N	ENOG411DU7U	0.724266	cell division cycle protein 48	The proteasome is a multicatalytic proteinase complex which is characterized by its ability to cleave peptides with Arg Phe Tyr Leu and Glu adjacent to the leaving group at neutral or slightly basic pH. The proteasome has an ATP-dependent proteolytic activity (By similarity)
ENOG411DU0N	ENOG411DU7U	0.724266	cell division cycle protein 48	The proteasome is a multicatalytic proteinase complex which is characterized by its ability to cleave peptides with Arg Phe Tyr Leu and Glu adjacent to the leaving group at neutral or slightly basic pH. The proteasome has an ATP-dependent proteolytic activity (By similarity)
ENOG411DU0N	ENOG411DU7U	0.724266	cell division cycle protein 48	The proteasome is a multicatalytic proteinase complex which is characterized by its ability to cleave peptides with Arg Phe Tyr Leu and Glu adjacent to the leaving group at neutral or slightly basic pH. The proteasome has an ATP-dependent proteolytic activity (By similarity)
ENOG411DSQS	ENOG411EMNG	0.691716	WD40	NA
ENOG411DU0N	ENOG411DYHC	0.691282	cell division cycle protein 48	T-complex protein 1 subunit
ENOG411DU0N	ENOG411DYHC	0.691282	cell division cycle protein 48	T-complex protein 1 subunit
ENOG411DU0N	ENOG411DYHC	0.691282	cell division cycle protein 48	T-complex protein 1 subunit
ENOG411DU0N	ENOG411DQRN	0.688507	cell division cycle protein 48	T-complex protein 1 subunit alpha
ENOG411DU0N	ENOG411DQRN	0.688507	cell division cycle protein 48	T-complex protein 1 subunit alpha
ENOG411DU0N	ENOG411DQRN	0.688507	cell division cycle protein 48	T-complex protein 1 subunit alpha
ENOG411DU0N	ENOG411DUP7	0.684359	cell division cycle protein 48	The proteasome is a multicatalytic proteinase complex which is characterized by its ability to cleave peptides with Arg Phe Tyr Leu and Glu adjacent to the leaving group at neutral or slightly basic pH. The proteasome has an ATP-dependent proteolytic activity (By similarity)
ENOG411DU0N	ENOG411DUP7	0.684359	cell division cycle protein 48	The proteasome is a multicatalytic proteinase complex which is characterized by its ability to cleave peptides with Arg Phe Tyr Leu and Glu adjacent to the leaving group at neutral or slightly basic pH. The proteasome has an ATP-dependent proteolytic activity (By similarity)
ENOG411DU0N	ENOG411DUP7	0.684359	cell division cycle protein 48	The proteasome is a multicatalytic proteinase complex which is characterized by its ability to cleave peptides with Arg Phe Tyr Leu and Glu adjacent to the leaving group at neutral or slightly basic pH. The proteasome has an ATP-dependent proteolytic activity (By similarity)
ENOG411E050	ENOG411DR6K	0.679425	Protein fat-free homolog	vacuolar protein sorting-associated protein 52
ENOG411DS36	ENOG411DQCI	0.678659	trafficking protein particle complex subunit 8-like	trafficking protein particle complex subunit 11-like
ENOG411DU0N	ENOG411DQAJ	0.66722	cell division cycle protein 48	The coatomer is a cytosolic protein complex that binds to dilysine motifs and reversibly associates with Golgi non- clathrin-coated vesicles which further mediate biosynthetic protein transport from the ER via the Golgi up to the trans Golgi network. Coatomer complex is required for budding from Golgi membranes and is essential for the retrograde Golgi-to-ER transport of dilysine-tagged proteins …
ENOG411DU0N	ENOG411DQAJ	0.66722	cell division cycle protein 48	The coatomer is a cytosolic protein complex that binds to dilysine motifs and reversibly associates with Golgi non- clathrin-coated vesicles which further mediate biosynthetic protein transport from the ER via the Golgi up to the trans Golgi network. Coatomer complex is required for budding from Golgi membranes and is essential for the retrograde Golgi-to-ER transport of dilysine-tagged proteins …
ENOG411DU0N	ENOG411DQAJ	0.66722	cell division cycle protein 48	The coatomer is a cytosolic protein complex that binds to dilysine motifs and reversibly associates with Golgi non- clathrin-coated vesicles which further mediate biosynthetic protein transport from the ER via the Golgi up to the trans Golgi network. Coatomer complex is required for budding from Golgi membranes and is essential for the retrograde Golgi-to-ER transport of dilysine-tagged proteins …
ENOG411DU0N	ENOG411DUIS	0.64589	cell division cycle protein 48	T-complex protein 1 subunit
ENOG411DU0N	ENOG411DUIS	0.64589	cell division cycle protein 48	T-complex protein 1 subunit
ENOG411DU0N	ENOG411DUIS	0.64589	cell division cycle protein 48	T-complex protein 1 subunit
ENOG411DU0N	ENOG411DPV8	0.618411	cell division cycle protein 48	The proteasome is a multicatalytic proteinase complex which is characterized by its ability to cleave peptides with Arg Phe Tyr Leu and Glu adjacent to the leaving group at neutral or slightly basic pH. The proteasome has an ATP-dependent proteolytic activity
ENOG411DU0N	ENOG411DPV8	0.618411	cell division cycle protein 48	The proteasome is a multicatalytic proteinase complex which is characterized by its ability to cleave peptides with Arg Phe Tyr Leu and Glu adjacent to the leaving group at neutral or slightly basic pH. The proteasome has an ATP-dependent proteolytic activity
ENOG411DU0N	ENOG411DPV8	0.618411	cell division cycle protein 48	The proteasome is a multicatalytic proteinase complex which is characterized by its ability to cleave peptides with Arg Phe Tyr Leu and Glu adjacent to the leaving group at neutral or slightly basic pH. The proteasome has an ATP-dependent proteolytic activity
ENOG411DU0N	ENOG411DS3J	0.615101	cell division cycle protein 48	The proteasome is a multicatalytic proteinase complex which is characterized by its ability to cleave peptides with Arg Phe Tyr Leu and Glu adjacent to the leaving group at neutral or slightly basic pH. The proteasome has an ATP-dependent proteolytic activity
ENOG411DU0N	ENOG411DS3J	0.615101	cell division cycle protein 48	The proteasome is a multicatalytic proteinase complex which is characterized by its ability to cleave peptides with Arg Phe Tyr Leu and Glu adjacent to the leaving group at neutral or slightly basic pH. The proteasome has an ATP-dependent proteolytic activity
ENOG411DU0N	ENOG411DS3J	0.615101	cell division cycle protein 48	The proteasome is a multicatalytic proteinase complex which is characterized by its ability to cleave peptides with Arg Phe Tyr Leu and Glu adjacent to the leaving group at neutral or slightly basic pH. The proteasome has an ATP-dependent proteolytic activity
ENOG411DU0N	ENOG411E08J	0.612468	cell division cycle protein 48	Calnexin
ENOG411DU0N	ENOG411E08J	0.612468	cell division cycle protein 48	Calnexin
ENOG411DU0N	ENOG411E08J	0.612468	cell division cycle protein 48	Calnexin
ENOG411DSQS	ENOG411DUQI	0.606905	WD40	Component of the eukaryotic translation initiation factor 3 (eIF-3) complex which is involved in protein synthesis and together with other initiation factors stimulates binding of mRNA and methionyl-tRNAi to the 40S ribosome (By similarity)
ENOG411DU0N	ENOG411DXKI	0.606438	cell division cycle protein 48	RuBisCO large subunit-binding protein subunit alpha
ENOG411DU0N	ENOG411DXKI	0.606438	cell division cycle protein 48	RuBisCO large subunit-binding protein subunit alpha
ENOG411DU0N	ENOG411DXKI	0.606438	cell division cycle protein 48	RuBisCO large subunit-binding protein subunit alpha
ENOG411DU0N	ENOG411DTYJ	0.589024	cell division cycle protein 48	t-complex protein 1
ENOG411DU0N	ENOG411DTYJ	0.589024	cell division cycle protein 48	t-complex protein 1
ENOG411DU0N	ENOG411DTYJ	0.589024	cell division cycle protein 48	t-complex protein 1
ENOG411DUNT	ENOG411E9UG	0.575035	Autophagy-related protein	beta-galactosidase 12
ENOG411DU0N	ENOG411DZ79	0.574105	cell division cycle protein 48	26S proteasome
ENOG411DU0N	ENOG411DZ79	0.574105	cell division cycle protein 48	26S proteasome
ENOG411DU0N	ENOG411DZ79	0.574105	cell division cycle protein 48	26S proteasome
ENOG411DU0N	ENOG411DQHC	0.573228	cell division cycle protein 48	t-complex protein 1
ENOG411DU0N	ENOG411DQHC	0.573228	cell division cycle protein 48	t-complex protein 1
ENOG411DU0N	ENOG411DQHC	0.573228	cell division cycle protein 48	t-complex protein 1
ENOG411DU0N	ENOG411DVJQ	0.567455	cell division cycle protein 48	T-complex protein 1 subunit
ENOG411DU0N	ENOG411DVJQ	0.567455	cell division cycle protein 48	T-complex protein 1 subunit
ENOG411DU0N	ENOG411DVJQ	0.567455	cell division cycle protein 48	T-complex protein 1 subunit
ENOG411DU0N	ENOG411DQBT	0.565516	cell division cycle protein 48	WD-40 repeat-containing protein
ENOG411DU0N	ENOG411DQBT	0.565516	cell division cycle protein 48	WD-40 repeat-containing protein
ENOG411DU0N	ENOG411DQBT	0.565516	cell division cycle protein 48	WD-40 repeat-containing protein
ENOG411DU0N	ENOG411DVK3	0.561097	cell division cycle protein 48	Elongation factor
ENOG411DU0N	ENOG411DVK3	0.561097	cell division cycle protein 48	Elongation factor
ENOG411DU0N	ENOG411DVK3	0.561097	cell division cycle protein 48	Elongation factor
ENOG411DU0N	ENOG411DPMX	0.552152	cell division cycle protein 48	26S proteasome non-atpase regulatory subunit
ENOG411DU0N	ENOG411DPMX	0.552152	cell division cycle protein 48	26S proteasome non-atpase regulatory subunit
ENOG411DU0N	ENOG411DPMX	0.552152	cell division cycle protein 48	26S proteasome non-atpase regulatory subunit
ENOG411DU0N	ENOG411DWD0	0.548843	cell division cycle protein 48	26s proteasome regulatory subunit
ENOG411DU0N	ENOG411DWD0	0.548843	cell division cycle protein 48	26s proteasome regulatory subunit
ENOG411DU0N	ENOG411DWD0	0.548843	cell division cycle protein 48	26s proteasome regulatory subunit
ENOG411DU0N	ENOG411DXFT	0.545862	cell division cycle protein 48	DNA-directed RNA Polymerase II
ENOG411DU0N	ENOG411DXFT	0.545862	cell division cycle protein 48	DNA-directed RNA Polymerase II
ENOG411DU0N	ENOG411DXFT	0.545862	cell division cycle protein 48	DNA-directed RNA Polymerase II
ENOG411DU0N	ENOG411DUHR	0.545441	cell division cycle protein 48	26S proteasome non-atpase regulatory subunit
ENOG411DU0N	ENOG411DUHR	0.545441	cell division cycle protein 48	26S proteasome non-atpase regulatory subunit
ENOG411DU0N	ENOG411DUHR	0.545441	cell division cycle protein 48	26S proteasome non-atpase regulatory subunit
ENOG411DSQS	ENOG411DUA2	0.541047	WD40	Component of the eukaryotic translation initiation factor 3 (eIF-3) complex which is involved in protein synthesis and together with other initiation factors stimulates binding of mRNA and methionyl-tRNAi to the 40S ribosome (By similarity)
ENOG411DSQS	ENOG411DTTW	0.540651	WD40	U5 small nuclear ribonucleoprotein
ENOG411DU0N	ENOG411DSW0	0.540313	cell division cycle protein 48	The coatomer is a cytosolic protein complex that binds to dilysine motifs and reversibly associates with Golgi non- clathrin-coated vesicles which further mediate biosynthetic protein transport from the ER via the Golgi up to the trans Golgi network. Coatomer complex is required for budding from Golgi membranes and is essential for the retrograde Golgi-to-ER transport of dilysine-tagged proteins …
ENOG411DU0N	ENOG411DSW0	0.540313	cell division cycle protein 48	The coatomer is a cytosolic protein complex that binds to dilysine motifs and reversibly associates with Golgi non- clathrin-coated vesicles which further mediate biosynthetic protein transport from the ER via the Golgi up to the trans Golgi network. Coatomer complex is required for budding from Golgi membranes and is essential for the retrograde Golgi-to-ER transport of dilysine-tagged proteins …
ENOG411DU0N	ENOG411DSW0	0.540313	cell division cycle protein 48	The coatomer is a cytosolic protein complex that binds to dilysine motifs and reversibly associates with Golgi non- clathrin-coated vesicles which further mediate biosynthetic protein transport from the ER via the Golgi up to the trans Golgi network. Coatomer complex is required for budding from Golgi membranes and is essential for the retrograde Golgi-to-ER transport of dilysine-tagged proteins …
ENOG411DU0N	ENOG411DPVW	0.536985	cell division cycle protein 48	26S protease regulatory subunit 6B
ENOG411DU0N	ENOG411DPVW	0.536985	cell division cycle protein 48	26S protease regulatory subunit 6B
ENOG411DU0N	ENOG411DPVW	0.536985	cell division cycle protein 48	26S protease regulatory subunit 6B
ENOG411DU0N	ENOG411DRDS	0.532739	cell division cycle protein 48	T-complex protein 1 subunit
ENOG411DU0N	ENOG411DRDS	0.532739	cell division cycle protein 48	T-complex protein 1 subunit
ENOG411DU0N	ENOG411DRDS	0.532739	cell division cycle protein 48	T-complex protein 1 subunit
ENOG411DSQS	ENOG411DSN0	0.529506	WD40	Component of the eukaryotic translation initiation factor 3 (eIF-3) complex which is involved in protein synthesis and together with other initiation factors stimulates binding of mRNA and methionyl-tRNAi to the 40S ribosome (By similarity)
ENOG411DU0N	ENOG411DX4E	0.519861	cell division cycle protein 48	Heat Shock Protein
ENOG411DU0N	ENOG411DX4E	0.519861	cell division cycle protein 48	Heat Shock Protein
ENOG411DU0N	ENOG411DX4E	0.519861	cell division cycle protein 48	Heat Shock Protein
ENOG411DRD6	ENOG411E2Q5	0.518967	Autophagy protein 16 (ATG16)	transcription initiation factor TFIID subunit
ENOG411DQEB	ENOG411DT89	0.514721	transport) protein	protein transport protein Sec24-like
ENOG411DQEB	ENOG411DT89	0.514721	transport) protein	protein transport protein Sec24-like
ENOG411DQEB	ENOG411DT89	0.514721	transport) protein	protein transport protein Sec24-like
ENOG411DQEB	ENOG411DT89	0.514721	transport) protein	protein transport protein Sec24-like
ENOG411DU0N	ENOG411DSIH	0.505434	cell division cycle protein 48	26S proteasome regulatory subunit
ENOG411DU0N	ENOG411DSIH	0.505434	cell division cycle protein 48	26S proteasome regulatory subunit
ENOG411DU0N	ENOG411DSIH	0.505434	cell division cycle protein 48	26S proteasome regulatory subunit
ENOG411DU0N	ENOG411DU37	0.505158	cell division cycle protein 48	26S proteasome non-ATPase regulatory subunit
ENOG411DU0N	ENOG411DU37	0.505158	cell division cycle protein 48	26S proteasome non-ATPase regulatory subunit
ENOG411DU0N	ENOG411DU37	0.505158	cell division cycle protein 48	26S proteasome non-ATPase regulatory subunit
ENOG411DSQS	ENOG411DV4E	0.504628	WD40	ruvB-like
ENOG411DU0N	ENOG411DSIW	0.500085	cell division cycle protein 48	T-complex protein 1 subunit delta
ENOG411DU0N	ENOG411DSIW	0.500085	cell division cycle protein 48	T-complex protein 1 subunit delta
ENOG411DU0N	ENOG411DSIW	0.500085	cell division cycle protein 48	T-complex protein 1 subunit delta
ENOG411DSQS	ENOG411E1ZQ	0.499355	WD40	DNA-dependent RNA polymerase catalyzes the transcription of DNA into RNA using the four ribonucleoside triphosphates as substrates
ENOG411DU0N	ENOG411E3RJ	0.497831	cell division cycle protein 48	DNA-directed RNA Polymerase II
ENOG411DU0N	ENOG411E3RJ	0.497831	cell division cycle protein 48	DNA-directed RNA Polymerase II
ENOG411DU0N	ENOG411E3RJ	0.497831	cell division cycle protein 48	DNA-directed RNA Polymerase II
ENOG411DSQS	ENOG411DZBF	0.493234	WD40	Cell division cycle
ENOG411DU0N	ENOG411DQP6	0.491311	cell division cycle protein 48	26S protease regulatory subunit 8
ENOG411DU0N	ENOG411DQP6	0.491311	cell division cycle protein 48	26S protease regulatory subunit 8
ENOG411DU0N	ENOG411DQP6	0.491311	cell division cycle protein 48	26S protease regulatory subunit 8
ENOG411DU0N	ENOG411DV4E	0.490529	cell division cycle protein 48	ruvB-like
ENOG411DU0N	ENOG411DV4E	0.490529	cell division cycle protein 48	ruvB-like
ENOG411DU0N	ENOG411DV4E	0.490529	cell division cycle protein 48	ruvB-like
ENOG411DSQS	ENOG411DU14	0.489611	WD40	ruvB-like
ENOG411DSQS	ENOG411DTJM	0.488361	WD40	Actin-related protein
ENOG411DU0N	ENOG411DSKT	0.479821	cell division cycle protein 48	26S proteasome non-atpase regulatory subunit
ENOG411DU0N	ENOG411DSKT	0.479821	cell division cycle protein 48	26S proteasome non-atpase regulatory subunit
ENOG411DU0N	ENOG411DSKT	0.479821	cell division cycle protein 48	26S proteasome non-atpase regulatory subunit
ENOG411DSQS	ENOG411DRA5	0.46831	WD40	Actin-related protein
ENOG411DSQS	ENOG411DRJ6	0.464841	WD40	Component of the eukaryotic translation initiation factor 3 (eIF-3) complex which is involved in protein synthesis and together with other initiation factors stimulates binding of mRNA and methionyl-tRNAi to the 40S ribosome (By similarity)
ENOG411DU0N	ENOG411DY5N	0.464437	cell division cycle protein 48	26S proteasome non-atpase regulatory subunit
ENOG411DU0N	ENOG411DY5N	0.464437	cell division cycle protein 48	26S proteasome non-atpase regulatory subunit
ENOG411DU0N	ENOG411DY5N	0.464437	cell division cycle protein 48	26S proteasome non-atpase regulatory subunit
ENOG411DRD6	ENOG411E5U4	0.46316	Autophagy protein 16 (ATG16)	DNA-directed RNA polymerases I II and III subunit
ENOG411DU0N	ENOG411DVJ7	0.461145	cell division cycle protein 48	DNA-directed RNA polymerase
ENOG411DU0N	ENOG411DVJ7	0.461145	cell division cycle protein 48	DNA-directed RNA polymerase
ENOG411DU0N	ENOG411DVJ7	0.461145	cell division cycle protein 48	DNA-directed RNA polymerase
ENOG411DSQS	ENOG411DWWH	0.454932	WD40	EF hand family protein
ENOG411DU0N	ENOG411DPUN	0.452275	cell division cycle protein 48	40S ribosomal protein S8
ENOG411DU0N	ENOG411DPUN	0.452275	cell division cycle protein 48	40S ribosomal protein S8
ENOG411DU0N	ENOG411DPUN	0.452275	cell division cycle protein 48	40S ribosomal protein S8
ENOG411DSQS	ENOG411DQ6Z	0.451377	WD40	pre-mRNA-processing-splicing factor
ENOG411DRD6	ENOG411DXSD	0.448118	Autophagy protein 16 (ATG16)	Protein of unknown function (DUF810)
ENOG411DSQS	ENOG411DQ6K	0.446977	WD40	intron-binding protein
ENOG411DU0N	ENOG411DSET	0.444151	cell division cycle protein 48	26S proteasome non-atpase regulatory subunit
ENOG411DU0N	ENOG411DSET	0.444151	cell division cycle protein 48	26S proteasome non-atpase regulatory subunit
ENOG411DU0N	ENOG411DSET	0.444151	cell division cycle protein 48	26S proteasome non-atpase regulatory subunit
ENOG411DU0N	ENOG411DRC7	0.439059	cell division cycle protein 48	Elongation factor
ENOG411DU0N	ENOG411DRC7	0.439059	cell division cycle protein 48	Elongation factor
ENOG411DU0N	ENOG411DRC7	0.439059	cell division cycle protein 48	Elongation factor
ENOG411DU0N	ENOG411DQKG	0.437666	cell division cycle protein 48	transport) protein
ENOG411DU0N	ENOG411DQKG	0.437666	cell division cycle protein 48	transport) protein
ENOG411DU0N	ENOG411DQKG	0.437666	cell division cycle protein 48	transport) protein
ENOG411DU0N	ENOG411DXNG	0.435797	cell division cycle protein 48	Elongation factor
ENOG411DU0N	ENOG411DXNG	0.435797	cell division cycle protein 48	Elongation factor
ENOG411DU0N	ENOG411DXNG	0.435797	cell division cycle protein 48	Elongation factor
ENOG411DU0N	ENOG411DQWY	0.434513	cell division cycle protein 48	26S protease regulatory subunit
ENOG411DU0N	ENOG411DQWY	0.434513	cell division cycle protein 48	26S protease regulatory subunit
ENOG411DU0N	ENOG411DQWY	0.434513	cell division cycle protein 48	26S protease regulatory subunit
ENOG411DU0N	ENOG411DW04	0.434474	cell division cycle protein 48	chaperonin CPN60-like 2
ENOG411DU0N	ENOG411DW04	0.434474	cell division cycle protein 48	chaperonin CPN60-like 2
ENOG411DU0N	ENOG411DW04	0.434474	cell division cycle protein 48	chaperonin CPN60-like 2
ENOG411DSQS	ENOG411DXAP	0.431089	WD40	26S proteasome
ENOG411DU0N	ENOG411DRBP	0.43041	cell division cycle protein 48	Tripeptidyl-peptidase
ENOG411DU0N	ENOG411DRBP	0.43041	cell division cycle protein 48	Tripeptidyl-peptidase
ENOG411DU0N	ENOG411DRBP	0.43041	cell division cycle protein 48	Tripeptidyl-peptidase
ENOG411DU0N	ENOG411DTFQ	0.428081	cell division cycle protein 48	Heat Shock Protein
ENOG411DU0N	ENOG411DTFQ	0.428081	cell division cycle protein 48	Heat Shock Protein
ENOG411DU0N	ENOG411DTFQ	0.428081	cell division cycle protein 48	Heat Shock Protein
ENOG411DSQS	ENOG411DTZX	0.426936	WD40	DNA methyltransferase 1-associated protein
ENOG411DSQS	ENOG411DPWM	0.426036	WD40	SWI SNF complex component SNF12
ENOG411DU0N	ENOG411DXBT	0.425408	cell division cycle protein 48	60S ribosomal protein
ENOG411DU0N	ENOG411DXBT	0.425408	cell division cycle protein 48	60S ribosomal protein
ENOG411DU0N	ENOG411DXBT	0.425408	cell division cycle protein 48	60S ribosomal protein
ENOG411DSQS	ENOG411DW01	0.423915	WD40	Component of the eukaryotic translation initiation factor 3 (eIF-3) complex which is involved in protein synthesis and together with other initiation factors stimulates binding of mRNA and methionyl-tRNAi to the 40S ribosome (By similarity)
ENOG411DU0N	ENOG411DWZJ	0.420628	cell division cycle protein 48	splicing factor 3b
ENOG411DU0N	ENOG411DWZJ	0.420628	cell division cycle protein 48	splicing factor 3b
ENOG411DU0N	ENOG411DWZJ	0.420628	cell division cycle protein 48	splicing factor 3b
ENOG411DU0N	ENOG411DQ8H	0.41988	cell division cycle protein 48	DNA damage-binding protein
ENOG411DU0N	ENOG411DQ8H	0.41988	cell division cycle protein 48	DNA damage-binding protein
ENOG411DU0N	ENOG411DQ8H	0.41988	cell division cycle protein 48	DNA damage-binding protein
ENOG411DT40	ENOG411DUVZ	0.417322	Activator of 90 kDa heat shock protein ATPase	synthetase
ENOG411DSQS	ENOG411DUGA	0.417213	WD40	Component of the eukaryotic translation initiation factor 3 (eIF-3) complex which is involved in protein synthesis and together with other initiation factors stimulates binding of mRNA and methionyl-tRNAi to the 40S ribosome (By similarity)
ENOG411DSQS	ENOG411DQQ6	0.416716	WD40	NA
ENOG411DSQS	ENOG411DUHR	0.41378	WD40	26S proteasome non-atpase regulatory subunit
ENOG411DSQS	ENOG411DT5T	0.412119	WD40	SWI SNF complex subunit
ENOG411DT40	ENOG411DV6Q	0.411218	Activator of 90 kDa heat shock protein ATPase	May play an important role in maintaining the flux of carbon towards starch formation
ENOG411DSQS	ENOG411DU5U	0.41093	WD40	Ribosomal protein L15
ENOG411DU0N	ENOG411DXX0	0.409762	cell division cycle protein 48	26S protease regulatory subunit 6A
ENOG411DU0N	ENOG411DXX0	0.409762	cell division cycle protein 48	26S protease regulatory subunit 6A
ENOG411DU0N	ENOG411DXX0	0.409762	cell division cycle protein 48	26S protease regulatory subunit 6A
ENOG411DU0N	ENOG411DXAP	0.409197	cell division cycle protein 48	26S proteasome
ENOG411DU0N	ENOG411DXAP	0.409197	cell division cycle protein 48	26S proteasome
ENOG411DU0N	ENOG411DXAP	0.409197	cell division cycle protein 48	26S proteasome
ENOG411DSQS	ENOG411DSIH	0.408824	WD40	26S proteasome regulatory subunit
ENOG411DSQS	ENOG411DWPZ	0.408545	WD40	pre-mRNA-splicing factor ISY1
ENOG411DU0N	ENOG411DYF9	0.407884	cell division cycle protein 48	Translation initiation factor
ENOG411DU0N	ENOG411DYF9	0.407884	cell division cycle protein 48	Translation initiation factor
ENOG411DU0N	ENOG411DYF9	0.407884	cell division cycle protein 48	Translation initiation factor
ENOG411DRD6	ENOG411DT7J	0.406765	Autophagy protein 16 (ATG16)	transcription initiation factor TFIID subunit
ENOG411DU0N	ENOG411DW01	0.404214	cell division cycle protein 48	Component of the eukaryotic translation initiation factor 3 (eIF-3) complex which is involved in protein synthesis and together with other initiation factors stimulates binding of mRNA and methionyl-tRNAi to the 40S ribosome (By similarity)
ENOG411DU0N	ENOG411DW01	0.404214	cell division cycle protein 48	Component of the eukaryotic translation initiation factor 3 (eIF-3) complex which is involved in protein synthesis and together with other initiation factors stimulates binding of mRNA and methionyl-tRNAi to the 40S ribosome (By similarity)
ENOG411DU0N	ENOG411DW01	0.404214	cell division cycle protein 48	Component of the eukaryotic translation initiation factor 3 (eIF-3) complex which is involved in protein synthesis and together with other initiation factors stimulates binding of mRNA and methionyl-tRNAi to the 40S ribosome (By similarity)
ENOG411DRD6	ENOG411DRI7	0.399041	Autophagy protein 16 (ATG16)	DNA-directed RNA Polymerase
ENOG411DT40	ENOG411DS3E	0.39744	Activator of 90 kDa heat shock protein ATPase	Methionyl-tRNA
ENOG411DT40	ENOG411DXFY	0.395426	Activator of 90 kDa heat shock protein ATPase	citrate synthase
ENOG411DSQS	ENOG411DWZJ	0.394329	WD40	splicing factor 3b
ENOG411DSQS	ENOG411DUCD	0.392428	WD40	U-box domain-containing protein
ENOG411DSQS	ENOG411DRIE	0.392402	WD40	Transformation transcription domain-associated protein
ENOG411DW0X	ENOG411E2QA	0.390757	Snf1-related protein kinase	SKP1-like protein
ENOG411DSQS	ENOG411DUHE	0.388832	WD40	Tho complex subunit
ENOG411DSQS	ENOG411DQWY	0.385819	WD40	26S protease regulatory subunit
ENOG411DSQS	ENOG411DXMR	0.384251	WD40	Actin-related protein
ENOG411DT40	ENOG411DQ4D	0.384012	Activator of 90 kDa heat shock protein ATPase	Converts stearoyl-ACP to oleoyl-ACP by introduction of a cis double bond between carbons Delta(9) and Delta(10) of the acyl chain
ENOG411DU0N	ENOG411EA7D	0.383969	cell division cycle protein 48	14_3_3
ENOG411DU0N	ENOG411EA7D	0.383969	cell division cycle protein 48	14_3_3
ENOG411DU0N	ENOG411EA7D	0.383969	cell division cycle protein 48	14_3_3
ENOG411DU0N	ENOG411DZBW	0.383687	cell division cycle protein 48	V-type proton ATPase subunit
ENOG411DU0N	ENOG411DZBW	0.383687	cell division cycle protein 48	V-type proton ATPase subunit
ENOG411DU0N	ENOG411DZBW	0.383687	cell division cycle protein 48	V-type proton ATPase subunit
ENOG411DSQS	ENOG411E2TY	0.377375	WD40	60S ribosomal protein L27
ENOG411DU0N	ENOG411DPRQ	0.371695	cell division cycle protein 48	pre-mRNA-processing factor
ENOG411DU0N	ENOG411DPRQ	0.371695	cell division cycle protein 48	pre-mRNA-processing factor
ENOG411DU0N	ENOG411DPRQ	0.371695	cell division cycle protein 48	pre-mRNA-processing factor
ENOG411DSQS	ENOG411DV8C	0.370535	WD40	SWI SNF complex subunit
ENOG411DSQS	ENOG411DXA1	0.369562	WD40	rRNA 2'-O-methyltransferase fibrillarin
ENOG411DSQS	ENOG411DPZ4	0.365774	WD40	structural maintenance of chromosomes protein
ENOG411DSQS	ENOG411DUSH	0.364536	WD40	Component of the eukaryotic translation initiation factor 3 (eIF-3) complex which is involved in protein synthesis and together with other initiation factors stimulates binding of mRNA and methionyl-tRNAi to the 40S ribosome (By similarity)
ENOG411DSQS	ENOG411DYE3	0.364351	WD40	Tho complex subunit
ENOG411DW0X	ENOG411DVTE	0.363088	Snf1-related protein kinase	SNF1-related protein kinase regulatory subunit
ENOG411DU0N	ENOG411DXCE	0.361848	cell division cycle protein 48	Binds specifically and directly to substrates containing either a simple or bipartite NLS motif. Promotes docking of import substrates to the nuclear envelope (By similarity)
ENOG411DU0N	ENOG411DXCE	0.361848	cell division cycle protein 48	Binds specifically and directly to substrates containing either a simple or bipartite NLS motif. Promotes docking of import substrates to the nuclear envelope (By similarity)
ENOG411DU0N	ENOG411DXCE	0.361848	cell division cycle protein 48	Binds specifically and directly to substrates containing either a simple or bipartite NLS motif. Promotes docking of import substrates to the nuclear envelope (By similarity)
ENOG411DRD6	ENOG411DTD0	0.360522	Autophagy protein 16 (ATG16)	CUE domain containing protein
ENOG411E050	ENOG411DYYB	0.36026	Protein fat-free homolog	Coiled-coil domain-containing protein
ENOG411DSQS	ENOG411DT3D	0.357773	WD40	topoisomerase 6 subunit
ENOG411DSQS	ENOG411DVQS	0.357041	WD40	translation Initiation Factor
ENOG411DU0N	ENOG411DU14	0.356905	cell division cycle protein 48	ruvB-like
ENOG411DU0N	ENOG411DU14	0.356905	cell division cycle protein 48	ruvB-like
ENOG411DU0N	ENOG411DU14	0.356905	cell division cycle protein 48	ruvB-like
ENOG411DZ8C	ENOG411DUW9	0.355782	ubiquitin-like modifier-activating enzyme	Exosome complex component
ENOG411DU0N	ENOG411DU82	0.355673	cell division cycle protein 48	COP9 signalosome complex subunit
ENOG411DU0N	ENOG411DU82	0.355673	cell division cycle protein 48	COP9 signalosome complex subunit
ENOG411DU0N	ENOG411DU82	0.355673	cell division cycle protein 48	COP9 signalosome complex subunit
ENOG411DU0N	ENOG411DSFE	0.355399	cell division cycle protein 48	The coatomer is a cytosolic protein complex that binds to dilysine motifs and reversibly associates with Golgi non- clathrin-coated vesicles which further mediate biosynthetic protein transport from the ER via the Golgi up to the trans Golgi network. Coatomer complex is required for budding from Golgi membranes and is essential for the retrograde Golgi-to-ER transport of dilysine-tagged proteins …
ENOG411DU0N	ENOG411DSFE	0.355399	cell division cycle protein 48	The coatomer is a cytosolic protein complex that binds to dilysine motifs and reversibly associates with Golgi non- clathrin-coated vesicles which further mediate biosynthetic protein transport from the ER via the Golgi up to the trans Golgi network. Coatomer complex is required for budding from Golgi membranes and is essential for the retrograde Golgi-to-ER transport of dilysine-tagged proteins …
ENOG411DU0N	ENOG411DSFE	0.355399	cell division cycle protein 48	The coatomer is a cytosolic protein complex that binds to dilysine motifs and reversibly associates with Golgi non- clathrin-coated vesicles which further mediate biosynthetic protein transport from the ER via the Golgi up to the trans Golgi network. Coatomer complex is required for budding from Golgi membranes and is essential for the retrograde Golgi-to-ER transport of dilysine-tagged proteins …
ENOG411DSQS	ENOG411DRX1	0.355337	WD40	chromatin modification
ENOG411DU0N	ENOG411E0BW	0.354112	cell division cycle protein 48	40S ribosomal protein
ENOG411DU0N	ENOG411E0BW	0.354112	cell division cycle protein 48	40S ribosomal protein
ENOG411DU0N	ENOG411E0BW	0.354112	cell division cycle protein 48	40S ribosomal protein
ENOG411DT40	ENOG411DT5V	0.354081	Activator of 90 kDa heat shock protein ATPase	Proliferation-associated protein
ENOG411DQ5S	ENOG411DSKA	0.353308	Charged multivesicular body protein	Nitric oxide synthase-interacting
ENOG411DRD6	ENOG411DV4V	0.351551	Autophagy protein 16 (ATG16)	MCM
ENOG411DZ8C	ENOG411DVD7	0.351164	ubiquitin-like modifier-activating enzyme	exosome complex exonuclease
ENOG411DRD6	ENOG411DSUY	0.350068	Autophagy protein 16 (ATG16)	Brca1-associated
ENOG411E050	ENOG411DTTW	0.349859	Protein fat-free homolog	U5 small nuclear ribonucleoprotein
ENOG411DT40	ENOG411DZ5Q	0.349785	Activator of 90 kDa heat shock protein ATPase	glutamate--cysteine ligase
ENOG411DRD6	ENOG411E53Z	0.349439	Autophagy protein 16 (ATG16)	DNA-directed RNA polymerases I and III subunit
ENOG411DSQS	ENOG411DPQ8	0.348679	WD40	60S ribosomal protein
ENOG411DSQS	ENOG411DU5Z	0.348366	WD40	structural maintenance of chromosomes protein
ENOG411DT40	ENOG411DURN	0.347438	Activator of 90 kDa heat shock protein ATPase	peptidylprolyl isomerase domain and WD repeat-containing protein
ENOG411DU0N	ENOG411DUT0	0.345873	cell division cycle protein 48	biosynthesis protein
ENOG411DU0N	ENOG411DUT0	0.345873	cell division cycle protein 48	biosynthesis protein
ENOG411DU0N	ENOG411DUT0	0.345873	cell division cycle protein 48	biosynthesis protein
ENOG411E050	ENOG411DX3P	0.343626	Protein fat-free homolog	Vacuolar protein sorting-associated protein
ENOG411DRD6	ENOG411DSDA	0.343469	Autophagy protein 16 (ATG16)	DNA-directed RNA Polymerase
ENOG411DSQS	ENOG411DY5D	0.342602	WD40	Variant SH3 domain
ENOG411DSQS	ENOG411DSW0	0.342436	WD40	The coatomer is a cytosolic protein complex that binds to dilysine motifs and reversibly associates with Golgi non- clathrin-coated vesicles which further mediate biosynthetic protein transport from the ER via the Golgi up to the trans Golgi network. Coatomer complex is required for budding from Golgi membranes and is essential for the retrograde Golgi-to-ER transport of dilysine-tagged proteins …
ENOG411DSQS	ENOG411E1ZH	0.34191	WD40	Ribosomal protein L.2
ENOG411DSQS	ENOG411DRP1	0.341706	WD40	at5g16270 (e 0.0) atrad21.3 syn4 syn4 (sister chromatid cohesion 1 protein 4)
ENOG411DU0N	ENOG411DXA1	0.340616	cell division cycle protein 48	rRNA 2'-O-methyltransferase fibrillarin
ENOG411DU0N	ENOG411DXA1	0.340616	cell division cycle protein 48	rRNA 2'-O-methyltransferase fibrillarin
ENOG411DU0N	ENOG411DXA1	0.340616	cell division cycle protein 48	rRNA 2'-O-methyltransferase fibrillarin
ENOG411DSQS	ENOG411DVFC	0.339408	WD40	DNA-directed RNA polymerases I and III subunit
ENOG411DSQS	ENOG411DSVP	0.339102	WD40	Small nuclear ribonucleoprotein
ENOG411DSQS	ENOG411DWHV	0.337633	WD40	SWI SNF complex subunit
ENOG411DU0N	ENOG411DWN9	0.337087	cell division cycle protein 48	Component of the FACT complex a general chromatin factor that acts to reorganize nucleosomes. The FACT complex is involved in multiple processes that require DNA as a template such as mRNA elongation DNA replication and DNA repair. During transcription elongation the FACT complex acts as a histone chaperone that both destabilizes and restores nucleosomal structure. It facilitates the passage of R…
ENOG411DU0N	ENOG411DWN9	0.337087	cell division cycle protein 48	Component of the FACT complex a general chromatin factor that acts to reorganize nucleosomes. The FACT complex is involved in multiple processes that require DNA as a template such as mRNA elongation DNA replication and DNA repair. During transcription elongation the FACT complex acts as a histone chaperone that both destabilizes and restores nucleosomal structure. It facilitates the passage of R…
ENOG411DU0N	ENOG411DWN9	0.337087	cell division cycle protein 48	Component of the FACT complex a general chromatin factor that acts to reorganize nucleosomes. The FACT complex is involved in multiple processes that require DNA as a template such as mRNA elongation DNA replication and DNA repair. During transcription elongation the FACT complex acts as a histone chaperone that both destabilizes and restores nucleosomal structure. It facilitates the passage of R…
ENOG411DSQS	ENOG411DQ8J	0.337004	WD40	SNF2 family N-terminal domain
ENOG411DSQS	ENOG411DWQ5	0.336786	WD40	DNA-dependent RNA polymerase catalyzes the transcription of DNA into RNA using the four ribonucleoside triphosphates as substrates
ENOG411DRD6	ENOG411DPXN	0.33639	Autophagy protein 16 (ATG16)	DNA-directed RNA polymerases I II and III subunit
ENOG411DSQS	ENOG411DV4G	0.334659	WD40	acid to the nucleotide precursor UDP-N-acetylmuramoyl-L-alanyl-D-glutamate (UMAG) in the biosynthesis of bacterial cell-wall peptidoglycan (By similarity)
ENOG411DSQS	ENOG411DSYP	0.334637	WD40	pre-mRNA-splicing factor SPF27 homolog
ENOG411DSQS	ENOG411DPVW	0.334066	WD40	26S protease regulatory subunit 6B
ENOG411DSQS	ENOG411E2S2	0.333767	WD40	ribosomal protein
ENOG411E050	ENOG411DT7F	0.329896	Protein fat-free homolog	exocyst complex component
ENOG411DSQS	ENOG411DTYH	0.328627	WD40	Rubisco LSMT substrate-binding
ENOG411DT40	ENOG411DRVS	0.328518	Activator of 90 kDa heat shock protein ATPase	npl4-like protein
ENOG411DWBI	ENOG411DRFN	0.328431	Breast carcinoma amplified sequence 3	UPF0183 protein
ENOG411DQK2	ENOG411DQYV	0.327748	target of rapamycin	eukaryotic translation initiation factor 2
ENOG411DU0N	ENOG411DXXQ	0.327108	cell division cycle protein 48	Involved in proper cytoplasmic distribution of mitochondria (By similarity)
ENOG411DU0N	ENOG411DXXQ	0.327108	cell division cycle protein 48	Involved in proper cytoplasmic distribution of mitochondria (By similarity)
ENOG411DU0N	ENOG411DXXQ	0.327108	cell division cycle protein 48	Involved in proper cytoplasmic distribution of mitochondria (By similarity)
ENOG411DSQS	ENOG411DSFE	0.326669	WD40	The coatomer is a cytosolic protein complex that binds to dilysine motifs and reversibly associates with Golgi non- clathrin-coated vesicles which further mediate biosynthetic protein transport from the ER via the Golgi up to the trans Golgi network. Coatomer complex is required for budding from Golgi membranes and is essential for the retrograde Golgi-to-ER transport of dilysine-tagged proteins …
ENOG411DU0N	ENOG411DS83	0.325415	cell division cycle protein 48	ribosomal protein
ENOG411DU0N	ENOG411DS83	0.325415	cell division cycle protein 48	ribosomal protein
ENOG411DU0N	ENOG411DS83	0.325415	cell division cycle protein 48	ribosomal protein
ENOG411DU0N	ENOG411DVJX	0.324871	cell division cycle protein 48	ribosomal protein
ENOG411DU0N	ENOG411DVJX	0.324871	cell division cycle protein 48	ribosomal protein
ENOG411DU0N	ENOG411DVJX	0.324871	cell division cycle protein 48	ribosomal protein
ENOG411E050	ENOG411DSYP	0.324254	Protein fat-free homolog	pre-mRNA-splicing factor SPF27 homolog
ENOG411DSQS	ENOG411DUVU	0.324202	WD40	protein AF-9 homolog
ENOG411DT40	ENOG411DXGT	0.324193	Activator of 90 kDa heat shock protein ATPase	serine-threonine kinase receptor-associated
ENOG411DU0N	ENOG411DUPC	0.323643	cell division cycle protein 48	26S proteasome non-ATPase regulatory subunit
ENOG411DU0N	ENOG411DUPC	0.323643	cell division cycle protein 48	26S proteasome non-ATPase regulatory subunit
ENOG411DU0N	ENOG411DUPC	0.323643	cell division cycle protein 48	26S proteasome non-ATPase regulatory subunit
ENOG411DU0N	ENOG411DVFS	0.322112	cell division cycle protein 48	26S protease regulatory subunit
ENOG411DU0N	ENOG411DVFS	0.322112	cell division cycle protein 48	26S protease regulatory subunit
ENOG411DU0N	ENOG411DVFS	0.322112	cell division cycle protein 48	26S protease regulatory subunit
ENOG411DSQS	ENOG411DQAJ	0.321175	WD40	The coatomer is a cytosolic protein complex that binds to dilysine motifs and reversibly associates with Golgi non- clathrin-coated vesicles which further mediate biosynthetic protein transport from the ER via the Golgi up to the trans Golgi network. Coatomer complex is required for budding from Golgi membranes and is essential for the retrograde Golgi-to-ER transport of dilysine-tagged proteins …
ENOG411DRD6	ENOG411EM5C	0.320723	Autophagy protein 16 (ATG16)	CHD3-type chromatin-remodeling factor
ENOG411E050	ENOG411E2SI	0.320579	Protein fat-free homolog	One of the primary rRNA binding proteins it binds directly to 16S rRNA central domain where it helps coordinate assembly of the platform of the 30S subunit (By similarity)
ENOG411DSQS	ENOG411E2S1	0.319209	WD40	NA
ENOG411DT40	ENOG411DQWR	0.318633	Activator of 90 kDa heat shock protein ATPase	fatty acid beta-oxidation multifunctional protein
ENOG411E050	ENOG411DZ3M	0.318557	Protein fat-free homolog	Brefeldin A-inhibited guanine nucleotide-exchange protein
ENOG411DZ8C	ENOG411DQGT	0.318386	ubiquitin-like modifier-activating enzyme	Protein arginine n-methyltransferase
ENOG411DU0N	ENOG411DQSK	0.317264	cell division cycle protein 48	60S ribosomal protein
ENOG411DU0N	ENOG411DQSK	0.317264	cell division cycle protein 48	60S ribosomal protein
ENOG411DU0N	ENOG411DQSK	0.317264	cell division cycle protein 48	60S ribosomal protein
ENOG411DZ8C	ENOG411E605	0.316369	ubiquitin-like modifier-activating enzyme	CONTAINS InterPro DOMAIN s Heat shock protein Hsp20 (InterPro IPR002068) HSP20-like chaperone (InterPro IPR008978)
ENOG411DRD6	ENOG411DRK6	0.316319	Autophagy protein 16 (ATG16)	CDK5RAP3-like
ENOG411DSQS	ENOG411DQH3	0.316258	WD40	Component of the eukaryotic translation initiation factor 3 (eIF-3) complex which is involved in protein synthesis and together with other initiation factors stimulates binding of mRNA and methionyl-tRNAi to the 40S ribosome (By similarity)
ENOG411DU0N	ENOG411DRVX	0.315709	cell division cycle protein 48	60S acidic ribosomal protein
ENOG411DU0N	ENOG411DRVX	0.315709	cell division cycle protein 48	60S acidic ribosomal protein
ENOG411DU0N	ENOG411DRVX	0.315709	cell division cycle protein 48	60S acidic ribosomal protein
ENOG411DTJW	ENOG411E0P4	0.315625	Regulatory-associated protein of	cyclin H
ENOG411DU0N	ENOG411DRJ6	0.315004	cell division cycle protein 48	Component of the eukaryotic translation initiation factor 3 (eIF-3) complex which is involved in protein synthesis and together with other initiation factors stimulates binding of mRNA and methionyl-tRNAi to the 40S ribosome (By similarity)
ENOG411DU0N	ENOG411DRJ6	0.315004	cell division cycle protein 48	Component of the eukaryotic translation initiation factor 3 (eIF-3) complex which is involved in protein synthesis and together with other initiation factors stimulates binding of mRNA and methionyl-tRNAi to the 40S ribosome (By similarity)
ENOG411DU0N	ENOG411DRJ6	0.315004	cell division cycle protein 48	Component of the eukaryotic translation initiation factor 3 (eIF-3) complex which is involved in protein synthesis and together with other initiation factors stimulates binding of mRNA and methionyl-tRNAi to the 40S ribosome (By similarity)
ENOG411DT40	ENOG411EM7W	0.314552	Activator of 90 kDa heat shock protein ATPase	3-phosphoshikimate 1-carboxyvinyltransferase
ENOG411DW0X	ENOG411DXKS	0.313259	Snf1-related protein kinase	methionyl-tRNA synthetase
ENOG411DZ8C	ENOG411DVRP	0.313251	ubiquitin-like modifier-activating enzyme	Exosome complex
ENOG411DRD6	ENOG411E01U	0.313189	Autophagy protein 16 (ATG16)	Signal-recognition-particle assembly has a crucial role in targeting secretory proteins to the rough endoplasmic reticulum membrane (By similarity)
ENOG411DU0N	ENOG411E0AU	0.313153	cell division cycle protein 48	ribosomal protein
ENOG411DU0N	ENOG411E0AU	0.313153	cell division cycle protein 48	ribosomal protein
ENOG411DU0N	ENOG411E0AU	0.313153	cell division cycle protein 48	ribosomal protein
ENOG411DSQS	ENOG411DVCZ	0.312777	WD40	DNA repair protein
ENOG411DSQS	ENOG411DUPC	0.311654	WD40	26S proteasome non-ATPase regulatory subunit
ENOG411DRD6	ENOG411DRKE	0.311531	Autophagy protein 16 (ATG16)	phosphoenolpyruvate carboxylase
ENOG411DRD6	ENOG411DTW7	0.311506	Autophagy protein 16 (ATG16)	general transcription factor IIH subunit
ENOG411E050	ENOG411E36S	0.311113	Protein fat-free homolog	Ribosomal protein S18
ENOG411DU0N	ENOG411DYCM	0.310897	cell division cycle protein 48	splicing factor 3A subunit
ENOG411DU0N	ENOG411DYCM	0.310897	cell division cycle protein 48	splicing factor 3A subunit
ENOG411DU0N	ENOG411DYCM	0.310897	cell division cycle protein 48	splicing factor 3A subunit
ENOG411DRD6	ENOG411DY65	0.310223	Autophagy protein 16 (ATG16)	nucleoporin interacting component
ENOG411DSQS	ENOG411DY9V	0.310184	WD40	One of the primary rRNA binding proteins it binds directly to 16S rRNA where it nucleates assembly of the head domain of the 30S subunit (By similarity)
ENOG411DU0N	ENOG411DUDA	0.309706	cell division cycle protein 48	WD-40 repeat-containing protein
ENOG411DU0N	ENOG411DUDA	0.309706	cell division cycle protein 48	WD-40 repeat-containing protein
ENOG411DU0N	ENOG411DUDA	0.309706	cell division cycle protein 48	WD-40 repeat-containing protein
ENOG411DSQS	ENOG411DVS1	0.308591	WD40	pumilio homolog 24-like
ENOG411DT40	ENOG411EKY0	0.308523	Activator of 90 kDa heat shock protein ATPase	3-isopropylmalate dehydratase small
ENOG411DRD6	ENOG411DY5D	0.30845	Autophagy protein 16 (ATG16)	Variant SH3 domain
ENOG411DU0N	ENOG411DQ4F	0.308353	cell division cycle protein 48	ribosomal protein S1
ENOG411DU0N	ENOG411DQ4F	0.308353	cell division cycle protein 48	ribosomal protein S1
ENOG411DU0N	ENOG411DQ4F	0.308353	cell division cycle protein 48	ribosomal protein S1
ENOG411DU0N	ENOG411E0AG	0.30827	cell division cycle protein 48	The proteasome is a multicatalytic proteinase complex which is characterized by its ability to cleave peptides with Arg Phe Tyr Leu and Glu adjacent to the leaving group at neutral or slightly basic pH. The proteasome has an ATP-dependent proteolytic activity (By similarity)
ENOG411DU0N	ENOG411E0AG	0.30827	cell division cycle protein 48	The proteasome is a multicatalytic proteinase complex which is characterized by its ability to cleave peptides with Arg Phe Tyr Leu and Glu adjacent to the leaving group at neutral or slightly basic pH. The proteasome has an ATP-dependent proteolytic activity (By similarity)
ENOG411DU0N	ENOG411E0AG	0.30827	cell division cycle protein 48	The proteasome is a multicatalytic proteinase complex which is characterized by its ability to cleave peptides with Arg Phe Tyr Leu and Glu adjacent to the leaving group at neutral or slightly basic pH. The proteasome has an ATP-dependent proteolytic activity (By similarity)
ENOG411DU0N	ENOG411DT2Y	0.308067	cell division cycle protein 48	14-.3.3 protein
ENOG411DU0N	ENOG411DT2Y	0.308067	cell division cycle protein 48	14-.3.3 protein
ENOG411DU0N	ENOG411DT2Y	0.308067	cell division cycle protein 48	14-.3.3 protein
ENOG411DU0N	ENOG411DWBB	0.30801	cell division cycle protein 48	26S proteasome non-atpase regulatory subunit
ENOG411DU0N	ENOG411DWBB	0.30801	cell division cycle protein 48	26S proteasome non-atpase regulatory subunit
ENOG411DU0N	ENOG411DWBB	0.30801	cell division cycle protein 48	26S proteasome non-atpase regulatory subunit
ENOG411DU0N	ENOG411DRI7	0.307465	cell division cycle protein 48	DNA-directed RNA Polymerase
ENOG411DU0N	ENOG411DRI7	0.307465	cell division cycle protein 48	DNA-directed RNA Polymerase
ENOG411DU0N	ENOG411DRI7	0.307465	cell division cycle protein 48	DNA-directed RNA Polymerase
ENOG411DU0N	ENOG411E77K	0.307238	cell division cycle protein 48	60S acidic ribosomal protein
ENOG411DU0N	ENOG411E77K	0.307238	cell division cycle protein 48	60S acidic ribosomal protein
ENOG411DU0N	ENOG411E77K	0.307238	cell division cycle protein 48	60S acidic ribosomal protein
ENOG411DSQS	ENOG411DT0J	0.306598	WD40	chromatin-remodeling complex ATPase
ENOG411E3Q8	ENOG411DU84	0.305936	autophagy-related protein	Quinone oxidoreductase-like protein 2 homolog
ENOG411E3Q8	ENOG411DU84	0.305936	autophagy-related protein	Quinone oxidoreductase-like protein 2 homolog
ENOG411E3Q8	ENOG411DU84	0.305936	autophagy-related protein	Quinone oxidoreductase-like protein 2 homolog
ENOG411DRD6	ENOG411DVFC	0.305808	Autophagy protein 16 (ATG16)	DNA-directed RNA polymerases I and III subunit
ENOG411DT40	ENOG411DQ1U	0.30571	Activator of 90 kDa heat shock protein ATPase	ubiquitin fusion degradation protein 1
ENOG411DU0N	ENOG411DUR9	0.305207	cell division cycle protein 48	Component of the FACT complex a general chromatin factor that acts to reorganize nucleosomes. The FACT complex is involved in multiple processes that require DNA as a template such as mRNA elongation DNA replication and DNA repair. During transcription elongation the FACT complex acts as a histone chaperone that both destabilizes and restores nucleosomal structure. It facilitates the passage of R…
ENOG411DU0N	ENOG411DUR9	0.305207	cell division cycle protein 48	Component of the FACT complex a general chromatin factor that acts to reorganize nucleosomes. The FACT complex is involved in multiple processes that require DNA as a template such as mRNA elongation DNA replication and DNA repair. During transcription elongation the FACT complex acts as a histone chaperone that both destabilizes and restores nucleosomal structure. It facilitates the passage of R…
ENOG411DU0N	ENOG411DUR9	0.305207	cell division cycle protein 48	Component of the FACT complex a general chromatin factor that acts to reorganize nucleosomes. The FACT complex is involved in multiple processes that require DNA as a template such as mRNA elongation DNA replication and DNA repair. During transcription elongation the FACT complex acts as a histone chaperone that both destabilizes and restores nucleosomal structure. It facilitates the passage of R…
ENOG411DSQS	ENOG411DXUE	0.304946	WD40	Heat shock protein
ENOG411DSQS	ENOG411DVSG	0.304717	WD40	ribose-phosphate pyrophosphokinase
ENOG411DSQS	ENOG411DQST	0.304597	WD40	THO complex subunit 7
ENOG411DSQS	ENOG411DRVX	0.303972	WD40	60S acidic ribosomal protein
ENOG411DT40	ENOG411DY4N	0.303663	Activator of 90 kDa heat shock protein ATPase	3-isopropylmalate
ENOG411DU0N	ENOG411DQ6K	0.303408	cell division cycle protein 48	intron-binding protein
ENOG411DU0N	ENOG411DQ6K	0.303408	cell division cycle protein 48	intron-binding protein
ENOG411DU0N	ENOG411DQ6K	0.303408	cell division cycle protein 48	intron-binding protein
ENOG411DU0N	ENOG411DPXN	0.303355	cell division cycle protein 48	DNA-directed RNA polymerases I II and III subunit
ENOG411DU0N	ENOG411DPXN	0.303355	cell division cycle protein 48	DNA-directed RNA polymerases I II and III subunit
ENOG411DU0N	ENOG411DPXN	0.303355	cell division cycle protein 48	DNA-directed RNA polymerases I II and III subunit
ENOG411DU0N	ENOG411DSFU	0.303272	cell division cycle protein 48	Signal-recognition-particle assembly has a crucial role in targeting secretory proteins to the rough endoplasmic reticulum membrane (By similarity)
ENOG411DU0N	ENOG411DSFU	0.303272	cell division cycle protein 48	Signal-recognition-particle assembly has a crucial role in targeting secretory proteins to the rough endoplasmic reticulum membrane (By similarity)
ENOG411DU0N	ENOG411DSFU	0.303272	cell division cycle protein 48	Signal-recognition-particle assembly has a crucial role in targeting secretory proteins to the rough endoplasmic reticulum membrane (By similarity)
ENOG411DSQS	ENOG411DRHR	0.303121	WD40	40s ribosomal protein
ENOG411DSQS	ENOG411DU37	0.30308	WD40	26S proteasome non-ATPase regulatory subunit
ENOG411E4VW	ENOG411DQUH	0.302662	huntingtin-interacting protein	N(alpha)-acetyltransferase 16 NatA auxiliary
ENOG411DSQS	ENOG411DQBT	0.302402	WD40	WD-40 repeat-containing protein
ENOG411DU0N	ENOG411DUS5	0.301791	cell division cycle protein 48	Protein disulfide isomerase
ENOG411DU0N	ENOG411DUS5	0.301791	cell division cycle protein 48	Protein disulfide isomerase
ENOG411DU0N	ENOG411DUS5	0.301791	cell division cycle protein 48	Protein disulfide isomerase
ENOG411DU0N	ENOG411DUFW	0.301505	cell division cycle protein 48	2-Cys peroxiredoxin
ENOG411DU0N	ENOG411DUFW	0.301505	cell division cycle protein 48	2-Cys peroxiredoxin
ENOG411DU0N	ENOG411DUFW	0.301505	cell division cycle protein 48	2-Cys peroxiredoxin
ENOG411DU0N	ENOG411DWXK	0.301399	cell division cycle protein 48	luminal-binding protein
ENOG411DU0N	ENOG411DWXK	0.301399	cell division cycle protein 48	luminal-binding protein
ENOG411DU0N	ENOG411DWXK	0.301399	cell division cycle protein 48	luminal-binding protein
ENOG411DSQS	ENOG411E379	0.300592	WD40	H ACA ribonucleoprotein complex subunit
ENOG411DU0N	ENOG411E2QG	0.300068	cell division cycle protein 48	ribosomal protein S15a
ENOG411DU0N	ENOG411E2QG	0.300068	cell division cycle protein 48	ribosomal protein S15a
ENOG411DU0N	ENOG411E2QG	0.300068	cell division cycle protein 48	ribosomal protein S15a
ENOG411DRD6	ENOG411DXSK	0.299359	Autophagy protein 16 (ATG16)	Nuclear pore component
ENOG411DU0N	ENOG411DTW6	0.299231	cell division cycle protein 48	Nucleosome assembly protein
ENOG411DU0N	ENOG411DTW6	0.299231	cell division cycle protein 48	Nucleosome assembly protein
ENOG411DU0N	ENOG411DTW6	0.299231	cell division cycle protein 48	Nucleosome assembly protein
ENOG411DSQS	ENOG411DVTB	0.299091	WD40	structural maintenance of chromosomes protein
ENOG411DSQS	ENOG411EM5C	0.299005	WD40	CHD3-type chromatin-remodeling factor
ENOG411DRD6	ENOG411DWPZ	0.298921	Autophagy protein 16 (ATG16)	pre-mRNA-splicing factor ISY1
ENOG411DU0N	ENOG411DV9Q	0.298216	cell division cycle protein 48	SH3
ENOG411DU0N	ENOG411DV9Q	0.298216	cell division cycle protein 48	SH3
ENOG411DU0N	ENOG411DV9Q	0.298216	cell division cycle protein 48	SH3
ENOG411DRD6	ENOG411DXFT	0.298114	Autophagy protein 16 (ATG16)	DNA-directed RNA Polymerase II
ENOG411DRD6	ENOG411DXHX	0.297963	Autophagy protein 16 (ATG16)	DNA replication licensing factor
ENOG411DU0N	ENOG411DWUB	0.297482	cell division cycle protein 48	importin
ENOG411DU0N	ENOG411DWUB	0.297482	cell division cycle protein 48	importin
ENOG411DU0N	ENOG411DWUB	0.297482	cell division cycle protein 48	importin
ENOG411DRD6	ENOG411DW4F	0.295211	Autophagy protein 16 (ATG16)	E3 UFM1-protein ligase 1 homolog
ENOG411DU0N	ENOG411DVFC	0.295124	cell division cycle protein 48	DNA-directed RNA polymerases I and III subunit
ENOG411DU0N	ENOG411DVFC	0.295124	cell division cycle protein 48	DNA-directed RNA polymerases I and III subunit
ENOG411DU0N	ENOG411DVFC	0.295124	cell division cycle protein 48	DNA-directed RNA polymerases I and III subunit
ENOG411DU0N	ENOG411DRKE	0.294873	cell division cycle protein 48	phosphoenolpyruvate carboxylase
ENOG411DU0N	ENOG411DRKE	0.294873	cell division cycle protein 48	phosphoenolpyruvate carboxylase
ENOG411DU0N	ENOG411DRKE	0.294873	cell division cycle protein 48	phosphoenolpyruvate carboxylase
ENOG411DSQS	ENOG411DVY0	0.294807	WD40	NA
ENOG411DU0N	ENOG411DVWN	0.293872	cell division cycle protein 48	glucosidase 2 subunit beta-like
ENOG411DU0N	ENOG411DVWN	0.293872	cell division cycle protein 48	glucosidase 2 subunit beta-like
ENOG411DU0N	ENOG411DVWN	0.293872	cell division cycle protein 48	glucosidase 2 subunit beta-like
ENOG411DU0N	ENOG411DR5K	0.293837	cell division cycle protein 48	heat shock protein
ENOG411DU0N	ENOG411DR5K	0.293837	cell division cycle protein 48	heat shock protein
ENOG411DU0N	ENOG411DR5K	0.293837	cell division cycle protein 48	heat shock protein
ENOG411DSQS	ENOG411DPMX	0.293374	WD40	26S proteasome non-atpase regulatory subunit
ENOG411DU0N	ENOG411DRK9	0.293146	cell division cycle protein 48	translation initiation factor eIF-2B subunit
ENOG411DU0N	ENOG411DRK9	0.293146	cell division cycle protein 48	translation initiation factor eIF-2B subunit
ENOG411DU0N	ENOG411DRK9	0.293146	cell division cycle protein 48	translation initiation factor eIF-2B subunit
ENOG411DSQS	ENOG411DV1C	0.292294	WD40	60S ribosomal protein
ENOG411DT40	ENOG411DT8H	0.291972	Activator of 90 kDa heat shock protein ATPase	eukaryotic initiation factor
ENOG411DSQS	ENOG411E3VR	0.291231	WD40	ribosomal protein L16
ENOG411DSQS	ENOG411DUAM	0.290968	WD40	60S ribosomal protein
ENOG411DSQS	ENOG411DRGN	0.290848	WD40	THO complex subunit 5
ENOG411DSQS	ENOG411DYKE	0.290675	WD40	Mediator of RNA polymerase II transcription subunit
ENOG411DU0N	ENOG411DPR9	0.290662	cell division cycle protein 48	DNA-directed RNA polymerase
ENOG411DU0N	ENOG411DPR9	0.290662	cell division cycle protein 48	DNA-directed RNA polymerase
ENOG411DU0N	ENOG411DPR9	0.290662	cell division cycle protein 48	DNA-directed RNA polymerase
ENOG411DSQS	ENOG411DWD0	0.290454	WD40	26s proteasome regulatory subunit
ENOG411DSQS	ENOG411DQ76	0.290032	WD40	Pentatricopeptide repeat-containing protein At1g74850
ENOG411DSQS	ENOG411E4PZ	0.289939	WD40	60S ribosomal protein L36
ENOG411DU0N	ENOG411DRA5	0.289803	cell division cycle protein 48	Actin-related protein
ENOG411DU0N	ENOG411DRA5	0.289803	cell division cycle protein 48	Actin-related protein
ENOG411DU0N	ENOG411DRA5	0.289803	cell division cycle protein 48	Actin-related protein
ENOG411E050	ENOG411DVGI	0.289339	Protein fat-free homolog	exocyst complex
ENOG411DSQS	ENOG411DQSI	0.289083	WD40	40S ribosomal protein
ENOG411DSQS	ENOG411DXX0	0.289076	WD40	26S protease regulatory subunit 6A
ENOG411E050	ENOG411DY9V	0.28903	Protein fat-free homolog	One of the primary rRNA binding proteins it binds directly to 16S rRNA where it nucleates assembly of the head domain of the 30S subunit (By similarity)
ENOG411DSQS	ENOG411DU3Z	0.288925	WD40	Inherit from KOG: cell division cycle and apoptosis regulator 1
ENOG411DU0N	ENOG411E4V5	0.288797	cell division cycle protein 48	60S ribosomal protein
ENOG411DU0N	ENOG411E4V5	0.288797	cell division cycle protein 48	60S ribosomal protein
ENOG411DU0N	ENOG411E4V5	0.288797	cell division cycle protein 48	60S ribosomal protein
ENOG411DSQS	ENOG411DS51	0.288692	WD40	cohesin subunit
ENOG411DSQS	ENOG411E0U4	0.288103	WD40	small nuclear ribonucleoprotein-associated protein
ENOG411DSQS	ENOG411DWKI	0.288057	WD40	ribosomal protein
ENOG411DSQS	ENOG411DTUH	0.287924	WD40	Isoleucyl-tRNA synthetase
ENOG411DZ8C	ENOG411E0XZ	0.287404	ubiquitin-like modifier-activating enzyme	Exosome complex
ENOG411DSQS	ENOG411DW5Q	0.286834	WD40	Paf1
ENOG411DU0N	ENOG411DRHR	0.286824	cell division cycle protein 48	40s ribosomal protein
ENOG411DU0N	ENOG411DRHR	0.286824	cell division cycle protein 48	40s ribosomal protein
ENOG411DU0N	ENOG411DRHR	0.286824	cell division cycle protein 48	40s ribosomal protein
ENOG411DU0N	ENOG411DSDA	0.286816	cell division cycle protein 48	DNA-directed RNA Polymerase
ENOG411DU0N	ENOG411DSDA	0.286816	cell division cycle protein 48	DNA-directed RNA Polymerase
ENOG411DU0N	ENOG411DSDA	0.286816	cell division cycle protein 48	DNA-directed RNA Polymerase
ENOG411DSQS	ENOG411DR6U	0.286767	WD40	protein RRP5 homolog
ENOG411E050	ENOG411E0HW	0.285783	Protein fat-free homolog	ribosomal protein S2
ENOG411DSQS	ENOG411E0BW	0.28558	WD40	40S ribosomal protein
ENOG411DU0N	ENOG411DUAM	0.285457	cell division cycle protein 48	60S ribosomal protein
ENOG411DU0N	ENOG411DUAM	0.285457	cell division cycle protein 48	60S ribosomal protein
ENOG411DU0N	ENOG411DUAM	0.285457	cell division cycle protein 48	60S ribosomal protein
ENOG411DU0N	ENOG411DUED	0.284653	cell division cycle protein 48	clathrin heavy chain
ENOG411DU0N	ENOG411DUED	0.284653	cell division cycle protein 48	clathrin heavy chain
ENOG411DU0N	ENOG411DUED	0.284653	cell division cycle protein 48	clathrin heavy chain
ENOG411DT40	ENOG411DQTE	0.284178	Activator of 90 kDa heat shock protein ATPase	Pre-mRNA-splicing factor ATP-dependent RNA
ENOG411DU0N	ENOG411DUCD	0.283012	cell division cycle protein 48	U-box domain-containing protein
ENOG411DU0N	ENOG411DUCD	0.283012	cell division cycle protein 48	U-box domain-containing protein
ENOG411DU0N	ENOG411DUCD	0.283012	cell division cycle protein 48	U-box domain-containing protein
ENOG411DU0N	ENOG411DQSP	0.282855	cell division cycle protein 48	40S ribosomal protein S6
ENOG411DU0N	ENOG411DQSP	0.282855	cell division cycle protein 48	40S ribosomal protein S6
ENOG411DU0N	ENOG411DQSP	0.282855	cell division cycle protein 48	40S ribosomal protein S6
ENOG411DSQS	ENOG411DTUF	0.2823	WD40	pre-mRNA-splicing factor
ENOG411DSQS	ENOG411DT0W	0.281605	WD40	macrophage erythroblast
ENOG411DU0N	ENOG411DQ1S	0.281332	cell division cycle protein 48	Required for the assembly and or stability of the 40S ribosomal subunit. Required for the processing of the 20S rRNA- precursor to mature 18S rRNA in a late step of the maturation of 40S ribosomal subunits (By similarity)
ENOG411DU0N	ENOG411DQ1S	0.281332	cell division cycle protein 48	Required for the assembly and or stability of the 40S ribosomal subunit. Required for the processing of the 20S rRNA- precursor to mature 18S rRNA in a late step of the maturation of 40S ribosomal subunits (By similarity)
ENOG411DU0N	ENOG411DQ1S	0.281332	cell division cycle protein 48	Required for the assembly and or stability of the 40S ribosomal subunit. Required for the processing of the 20S rRNA- precursor to mature 18S rRNA in a late step of the maturation of 40S ribosomal subunits (By similarity)
ENOG411DU0N	ENOG411DTWY	0.281216	cell division cycle protein 48	V-type proton ATPase catalytic subunit
ENOG411DU0N	ENOG411DTWY	0.281216	cell division cycle protein 48	V-type proton ATPase catalytic subunit
ENOG411DU0N	ENOG411DTWY	0.281216	cell division cycle protein 48	V-type proton ATPase catalytic subunit
ENOG411DSQS	ENOG411E2Q5	0.281108	WD40	transcription initiation factor TFIID subunit
ENOG411DU0N	ENOG411DSN0	0.280901	cell division cycle protein 48	Component of the eukaryotic translation initiation factor 3 (eIF-3) complex which is involved in protein synthesis and together with other initiation factors stimulates binding of mRNA and methionyl-tRNAi to the 40S ribosome (By similarity)
ENOG411DU0N	ENOG411DSN0	0.280901	cell division cycle protein 48	Component of the eukaryotic translation initiation factor 3 (eIF-3) complex which is involved in protein synthesis and together with other initiation factors stimulates binding of mRNA and methionyl-tRNAi to the 40S ribosome (By similarity)
ENOG411DU0N	ENOG411DSN0	0.280901	cell division cycle protein 48	Component of the eukaryotic translation initiation factor 3 (eIF-3) complex which is involved in protein synthesis and together with other initiation factors stimulates binding of mRNA and methionyl-tRNAi to the 40S ribosome (By similarity)
ENOG411DU0N	ENOG411E5U4	0.280881	cell division cycle protein 48	DNA-directed RNA polymerases I II and III subunit
ENOG411DU0N	ENOG411E5U4	0.280881	cell division cycle protein 48	DNA-directed RNA polymerases I II and III subunit
ENOG411DU0N	ENOG411E5U4	0.280881	cell division cycle protein 48	DNA-directed RNA polymerases I II and III subunit
ENOG411E050	ENOG411DVY0	0.280667	Protein fat-free homolog	NA
ENOG411DU0N	ENOG411DYC3	0.280234	cell division cycle protein 48	60S ribosomal protein
ENOG411DU0N	ENOG411DYC3	0.280234	cell division cycle protein 48	60S ribosomal protein
ENOG411DU0N	ENOG411DYC3	0.280234	cell division cycle protein 48	60S ribosomal protein
ENOG411DU0N	ENOG411DU5Z	0.278945	cell division cycle protein 48	structural maintenance of chromosomes protein
ENOG411DU0N	ENOG411DU5Z	0.278945	cell division cycle protein 48	structural maintenance of chromosomes protein
ENOG411DU0N	ENOG411DU5Z	0.278945	cell division cycle protein 48	structural maintenance of chromosomes protein
ENOG411DRD6	ENOG411DW5Q	0.278885	Autophagy protein 16 (ATG16)	Paf1
ENOG411DU0N	ENOG411E2UM	0.278708	cell division cycle protein 48	40S ribosomal protein S24
ENOG411DU0N	ENOG411E2UM	0.278708	cell division cycle protein 48	40S ribosomal protein S24
ENOG411DU0N	ENOG411E2UM	0.278708	cell division cycle protein 48	40S ribosomal protein S24
ENOG411DU0N	ENOG411E01U	0.278452	cell division cycle protein 48	Signal-recognition-particle assembly has a crucial role in targeting secretory proteins to the rough endoplasmic reticulum membrane (By similarity)
ENOG411DU0N	ENOG411E01U	0.278452	cell division cycle protein 48	Signal-recognition-particle assembly has a crucial role in targeting secretory proteins to the rough endoplasmic reticulum membrane (By similarity)
ENOG411DU0N	ENOG411E01U	0.278452	cell division cycle protein 48	Signal-recognition-particle assembly has a crucial role in targeting secretory proteins to the rough endoplasmic reticulum membrane (By similarity)
ENOG411DU0N	ENOG411DQH3	0.278376	cell division cycle protein 48	Component of the eukaryotic translation initiation factor 3 (eIF-3) complex which is involved in protein synthesis and together with other initiation factors stimulates binding of mRNA and methionyl-tRNAi to the 40S ribosome (By similarity)
ENOG411DU0N	ENOG411DQH3	0.278376	cell division cycle protein 48	Component of the eukaryotic translation initiation factor 3 (eIF-3) complex which is involved in protein synthesis and together with other initiation factors stimulates binding of mRNA and methionyl-tRNAi to the 40S ribosome (By similarity)
ENOG411DU0N	ENOG411DQH3	0.278376	cell division cycle protein 48	Component of the eukaryotic translation initiation factor 3 (eIF-3) complex which is involved in protein synthesis and together with other initiation factors stimulates binding of mRNA and methionyl-tRNAi to the 40S ribosome (By similarity)
ENOG411DSQS	ENOG411DXHZ	0.278183	WD40	chromatin structure-remodeling complex protein
ENOG411DU0N	ENOG411DV2K	0.278064	cell division cycle protein 48	DEAD-box ATP-dependent RNA helicase
ENOG411DU0N	ENOG411DV2K	0.278064	cell division cycle protein 48	DEAD-box ATP-dependent RNA helicase
ENOG411DU0N	ENOG411DV2K	0.278064	cell division cycle protein 48	DEAD-box ATP-dependent RNA helicase
ENOG411DRD6	ENOG411DXUE	0.277636	Autophagy protein 16 (ATG16)	Heat shock protein
ENOG411DU0N	ENOG411DSK3	0.277435	cell division cycle protein 48	60S ribosomal protein
ENOG411DU0N	ENOG411DSK3	0.277435	cell division cycle protein 48	60S ribosomal protein
ENOG411DU0N	ENOG411DSK3	0.277435	cell division cycle protein 48	60S ribosomal protein
ENOG411DSQS	ENOG411DZYJ	0.277425	WD40	PWWP domain
ENOG411DSQS	ENOG411DPPM	0.277283	WD40	Inherit from NOG: AHNAK nucleoprotein
ENOG411DSQS	ENOG411DY5N	0.277031	WD40	26S proteasome non-atpase regulatory subunit
ENOG411DQEB	ENOG411DRGD	0.276808	transport) protein	RNA helicase
ENOG411DQEB	ENOG411DRGD	0.276808	transport) protein	RNA helicase
ENOG411DQEB	ENOG411DRGD	0.276808	transport) protein	RNA helicase
ENOG411DQEB	ENOG411DRGD	0.276808	transport) protein	RNA helicase
ENOG411DSQS	ENOG411DSET	0.274898	WD40	26S proteasome non-atpase regulatory subunit
ENOG411DSQS	ENOG411DRJH	0.274311	WD40	pre-mRNA-splicing factor cwc-22
ENOG411DU0N	ENOG411DQCX	0.274268	cell division cycle protein 48	DnaJ protein
ENOG411DU0N	ENOG411DQCX	0.274268	cell division cycle protein 48	DnaJ protein
ENOG411DU0N	ENOG411DQCX	0.274268	cell division cycle protein 48	DnaJ protein
ENOG411DSQS	ENOG411DZXG	0.273872	WD40	Dedicator of cytokinesis protein
ENOG411DRD6	ENOG411DZXG	0.273748	Autophagy protein 16 (ATG16)	Dedicator of cytokinesis protein
ENOG411DU0N	ENOG411DSM8	0.273704	cell division cycle protein 48	aspartyl
ENOG411DU0N	ENOG411DSM8	0.273704	cell division cycle protein 48	aspartyl
ENOG411DU0N	ENOG411DSM8	0.273704	cell division cycle protein 48	aspartyl
ENOG411DSQS	ENOG411DUM6	0.272889	WD40	splicing factor 3A subunit
ENOG411DSQS	ENOG411E1JS	0.27272	WD40	NA
ENOG411E050	ENOG411DQE6	0.272346	Protein fat-free homolog	Pfam:Trs120
ENOG411DU0N	ENOG411DS4G	0.272312	cell division cycle protein 48	40S ribosomal protein
ENOG411DU0N	ENOG411DS4G	0.272312	cell division cycle protein 48	40S ribosomal protein
ENOG411DU0N	ENOG411DS4G	0.272312	cell division cycle protein 48	40S ribosomal protein
ENOG411DSQS	ENOG411DSDA	0.272066	WD40	DNA-directed RNA Polymerase
ENOG411DSQS	ENOG411DVDW	0.271663	WD40	WD repeat-containing protein
ENOG411DU0N	ENOG411DSEP	0.271551	cell division cycle protein 48	protease Do-like 2
ENOG411DU0N	ENOG411DSEP	0.271551	cell division cycle protein 48	protease Do-like 2
ENOG411DU0N	ENOG411DSEP	0.271551	cell division cycle protein 48	protease Do-like 2
ENOG411DWBI	ENOG411DPQP	0.270524	Breast carcinoma amplified sequence 3	U4 U6 small nuclear ribonucleoprotein
ENOG411DQEB	ENOG411DW51	0.270432	transport) protein	Cupin domain
ENOG411DQEB	ENOG411DW51	0.270432	transport) protein	Cupin domain
ENOG411DQEB	ENOG411DW51	0.270432	transport) protein	Cupin domain
ENOG411DQEB	ENOG411DW51	0.270432	transport) protein	Cupin domain
ENOG411DPMY	ENOG411DS17	0.270305	ras-related protein	ras-related protein
ENOG411DZ8C	ENOG411DUTJ	0.269877	ubiquitin-like modifier-activating enzyme	Translin family
ENOG411DU0N	ENOG411DR9B	0.269222	cell division cycle protein 48	phosphoenolpyruvate carboxylase
ENOG411DU0N	ENOG411DR9B	0.269222	cell division cycle protein 48	phosphoenolpyruvate carboxylase
ENOG411DU0N	ENOG411DR9B	0.269222	cell division cycle protein 48	phosphoenolpyruvate carboxylase
ENOG411DSQS	ENOG411DUIS	0.269106	WD40	T-complex protein 1 subunit
ENOG411DZ8C	ENOG411DU8E	0.268548	ubiquitin-like modifier-activating enzyme	Exosome complex component
ENOG411DQK2	ENOG411DSFE	0.268526	target of rapamycin	The coatomer is a cytosolic protein complex that binds to dilysine motifs and reversibly associates with Golgi non- clathrin-coated vesicles which further mediate biosynthetic protein transport from the ER via the Golgi up to the trans Golgi network. Coatomer complex is required for budding from Golgi membranes and is essential for the retrograde Golgi-to-ER transport of dilysine-tagged proteins …
ENOG411DT40	ENOG411DPSU	0.268502	Activator of 90 kDa heat shock protein ATPase	ubiquitin carboxyl-terminal hydrolase
ENOG411DU0N	ENOG411DXXG	0.268449	cell division cycle protein 48	Molecular calcium-binding chaperone promoting folding oligomeric assembly and quality control in the ER via the calreticulin calnexin cycle. This lectin may interact transiently with almost all of the monoglucosylated glycoproteins that are synthesized in the ER (By similarity)
ENOG411DU0N	ENOG411DXXG	0.268449	cell division cycle protein 48	Molecular calcium-binding chaperone promoting folding oligomeric assembly and quality control in the ER via the calreticulin calnexin cycle. This lectin may interact transiently with almost all of the monoglucosylated glycoproteins that are synthesized in the ER (By similarity)
ENOG411DU0N	ENOG411DXXG	0.268449	cell division cycle protein 48	Molecular calcium-binding chaperone promoting folding oligomeric assembly and quality control in the ER via the calreticulin calnexin cycle. This lectin may interact transiently with almost all of the monoglucosylated glycoproteins that are synthesized in the ER (By similarity)
ENOG411DU0N	ENOG411DW79	0.268401	cell division cycle protein 48	nucleolar protein
ENOG411DU0N	ENOG411DW79	0.268401	cell division cycle protein 48	nucleolar protein
ENOG411DU0N	ENOG411DW79	0.268401	cell division cycle protein 48	nucleolar protein
ENOG411DU0N	ENOG411DU7A	0.268338	cell division cycle protein 48	polyribonucleotide
ENOG411DU0N	ENOG411DU7A	0.268338	cell division cycle protein 48	polyribonucleotide
ENOG411DU0N	ENOG411DU7A	0.268338	cell division cycle protein 48	polyribonucleotide
ENOG411DSQS	ENOG411E4PT	0.267981	WD40	Small nuclear ribonucleoprotein
ENOG411DU0N	ENOG411DSZ2	0.267923	cell division cycle protein 48	Stores iron in a soluble non-toxic readily available form. Important for iron homeostasis (By similarity)
ENOG411DU0N	ENOG411DSZ2	0.267923	cell division cycle protein 48	Stores iron in a soluble non-toxic readily available form. Important for iron homeostasis (By similarity)
ENOG411DU0N	ENOG411DSZ2	0.267923	cell division cycle protein 48	Stores iron in a soluble non-toxic readily available form. Important for iron homeostasis (By similarity)
ENOG411DRD6	ENOG411DWBR	0.26786	Autophagy protein 16 (ATG16)	AP-2 complex subunit
ENOG411DU0N	ENOG411DTG7	0.267493	cell division cycle protein 48	serine threonine-protein phosphatase 2A 65 kDa regulatory subunit A
ENOG411DU0N	ENOG411DTG7	0.267493	cell division cycle protein 48	serine threonine-protein phosphatase 2A 65 kDa regulatory subunit A
ENOG411DU0N	ENOG411DTG7	0.267493	cell division cycle protein 48	serine threonine-protein phosphatase 2A 65 kDa regulatory subunit A
ENOG411DSQS	ENOG411DRI7	0.267459	WD40	DNA-directed RNA Polymerase
ENOG411DSQS	ENOG411ECIH	0.266944	WD40	Protein of unknown function DUF573
ENOG411DQEB	ENOG411E0U4	0.266151	transport) protein	small nuclear ribonucleoprotein-associated protein
ENOG411DQEB	ENOG411E0U4	0.266151	transport) protein	small nuclear ribonucleoprotein-associated protein
ENOG411DQEB	ENOG411E0U4	0.266151	transport) protein	small nuclear ribonucleoprotein-associated protein
ENOG411DQEB	ENOG411E0U4	0.266151	transport) protein	small nuclear ribonucleoprotein-associated protein
ENOG411DU0N	ENOG411DRGD	0.265924	cell division cycle protein 48	RNA helicase
ENOG411DU0N	ENOG411DRGD	0.265924	cell division cycle protein 48	RNA helicase
ENOG411DU0N	ENOG411DRGD	0.265924	cell division cycle protein 48	RNA helicase
ENOG411DSQS	ENOG411DXFT	0.26584	WD40	DNA-directed RNA Polymerase II
ENOG411DT40	ENOG411DX07	0.265658	Activator of 90 kDa heat shock protein ATPase	Protein disulfide isomerase
ENOG411E050	ENOG411E2RG	0.264827	Protein fat-free homolog	Ribosomal protein S13
ENOG411DSQS	ENOG411DRJ2	0.264292	WD40	60S ribosomal protein L18
ENOG411DPMY	ENOG411E6CD	0.263991	ras-related protein	NA
ENOG411DSQS	ENOG411DU9A	0.263847	WD40	Cleavage and polyadenylation specificity factor
ENOG411DU0N	ENOG411DT3X	0.263602	cell division cycle protein 48	Component of the eukaryotic translation initiation factor 3 (eIF-3) complex which is involved in protein synthesis and together with other initiation factors stimulates binding of mRNA and methionyl-tRNAi to the 40S ribosome (By similarity)
ENOG411DU0N	ENOG411DT3X	0.263602	cell division cycle protein 48	Component of the eukaryotic translation initiation factor 3 (eIF-3) complex which is involved in protein synthesis and together with other initiation factors stimulates binding of mRNA and methionyl-tRNAi to the 40S ribosome (By similarity)
ENOG411DU0N	ENOG411DT3X	0.263602	cell division cycle protein 48	Component of the eukaryotic translation initiation factor 3 (eIF-3) complex which is involved in protein synthesis and together with other initiation factors stimulates binding of mRNA and methionyl-tRNAi to the 40S ribosome (By similarity)
ENOG411DSQS	ENOG411DZ79	0.263387	WD40	26S proteasome
ENOG411DSQS	ENOG411E4DM	0.263365	WD40	histone h2a
ENOG411DPMY	ENOG411E59V	0.262137	ras-related protein	NADH-ubiquinone oxidoreductase complex I 21 kDa subunit
ENOG411DU0N	ENOG411DV67	0.261994	cell division cycle protein 48	ABC transporter F family member
ENOG411DU0N	ENOG411DV67	0.261994	cell division cycle protein 48	ABC transporter F family member
ENOG411DU0N	ENOG411DV67	0.261994	cell division cycle protein 48	ABC transporter F family member
ENOG411DU0N	ENOG411DWGQ	0.261525	cell division cycle protein 48	Essential component of the PAM complex a complex required for the translocation of transit peptide-containing proteins from the inner membrane into the mitochondrial matrix in an ATP-dependent manner (By similarity)
ENOG411DU0N	ENOG411DWGQ	0.261525	cell division cycle protein 48	Essential component of the PAM complex a complex required for the translocation of transit peptide-containing proteins from the inner membrane into the mitochondrial matrix in an ATP-dependent manner (By similarity)
ENOG411DU0N	ENOG411DWGQ	0.261525	cell division cycle protein 48	Essential component of the PAM complex a complex required for the translocation of transit peptide-containing proteins from the inner membrane into the mitochondrial matrix in an ATP-dependent manner (By similarity)
ENOG411DSQS	ENOG411E0AU	0.261054	WD40	ribosomal protein
ENOG411DSQS	ENOG411DVNA	0.260618	WD40	Component of the eukaryotic translation initiation factor 3 (eIF-3) complex which is involved in protein synthesis and together with other initiation factors stimulates binding of mRNA and methionyl-tRNAi to the 40S ribosome (By similarity)
ENOG411E050	ENOG411DPMX	0.260135	Protein fat-free homolog	26S proteasome non-atpase regulatory subunit
ENOG411DRD6	ENOG411DV1I	0.259819	Autophagy protein 16 (ATG16)	Leo1-like protein
ENOG411EF3D	ENOG411DV9V	0.259312	Pfam:MAP1_LC3	Protein of unknown function (DUF1296)
ENOG411EF3D	ENOG411DV9V	0.259312	Pfam:MAP1_LC3	Protein of unknown function (DUF1296)
ENOG411DSQS	ENOG411E13J	0.258439	WD40	RNA polymerase III subunit
ENOG411DSQS	ENOG411DSNY	0.258352	WD40	Splicing factor 3b subunit
ENOG411DRD6	ENOG411DRB2	0.258072	Autophagy protein 16 (ATG16)	transcription initiation factor TFIID subunit
ENOG411DSQS	ENOG411DRUG	0.257646	WD40	Crooked neck protein
ENOG411DSQS	ENOG411DTQ3	0.257443	WD40	double-strand break repair protein
ENOG411DYBM	ENOG411DT08	0.257317	MATH domain-containing protein	glutaminyl-tRNA
ENOG411DYBM	ENOG411DT08	0.257317	MATH domain-containing protein	glutaminyl-tRNA
ENOG411DU0N	ENOG411E4PT	0.257007	cell division cycle protein 48	Small nuclear ribonucleoprotein
ENOG411DU0N	ENOG411E4PT	0.257007	cell division cycle protein 48	Small nuclear ribonucleoprotein
ENOG411DU0N	ENOG411E4PT	0.257007	cell division cycle protein 48	Small nuclear ribonucleoprotein
ENOG411DSQS	ENOG411DU7J	0.256999	WD40	Nucleolar protein
ENOG411DSQS	ENOG411DRB2	0.256669	WD40	transcription initiation factor TFIID subunit
ENOG411E050	ENOG411DUPC	0.25665	Protein fat-free homolog	26S proteasome non-ATPase regulatory subunit
ENOG411DSQS	ENOG411DXBR	0.256586	WD40	dna polymerase
ENOG411DSQS	ENOG411DT3X	0.256522	WD40	Component of the eukaryotic translation initiation factor 3 (eIF-3) complex which is involved in protein synthesis and together with other initiation factors stimulates binding of mRNA and methionyl-tRNAi to the 40S ribosome (By similarity)
ENOG411DPMY	ENOG411DX5P	0.256504	ras-related protein	DNAJ heat shock N-terminal domain-containing protein
ENOG411DU0N	ENOG411DS51	0.255849	cell division cycle protein 48	cohesin subunit
ENOG411DU0N	ENOG411DS51	0.255849	cell division cycle protein 48	cohesin subunit
ENOG411DU0N	ENOG411DS51	0.255849	cell division cycle protein 48	cohesin subunit
ENOG411DSQS	ENOG411DW2S	0.255777	WD40	zinc finger CCCH domain-containing protein
ENOG411E050	ENOG411DSIH	0.255702	Protein fat-free homolog	26S proteasome regulatory subunit
ENOG411DU0N	ENOG411DTUH	0.255461	cell division cycle protein 48	Isoleucyl-tRNA synthetase
ENOG411DU0N	ENOG411DTUH	0.255461	cell division cycle protein 48	Isoleucyl-tRNA synthetase
ENOG411DU0N	ENOG411DTUH	0.255461	cell division cycle protein 48	Isoleucyl-tRNA synthetase
ENOG411DSQS	ENOG411DUXE	0.255088	WD40	Mediator complex subunit MED14
ENOG411DSQS	ENOG411DR8U	0.254872	WD40	ribosomal protein
ENOG411DSQS	ENOG411DSM0	0.254603	WD40	splicing factor
ENOG411DU0N	ENOG411DPWM	0.254506	cell division cycle protein 48	SWI SNF complex component SNF12
ENOG411DU0N	ENOG411DPWM	0.254506	cell division cycle protein 48	SWI SNF complex component SNF12
ENOG411DU0N	ENOG411DPWM	0.254506	cell division cycle protein 48	SWI SNF complex component SNF12
ENOG411DSQS	ENOG411DT7J	0.254427	WD40	transcription initiation factor TFIID subunit
ENOG411DWBI	ENOG411DQD0	0.253891	Breast carcinoma amplified sequence 3	casein kinase II
ENOG411DSQS	ENOG411DPXD	0.253517	WD40	Glutamyl-tRNA synthetase
ENOG411DT40	ENOG411DZXU	0.253342	Activator of 90 kDa heat shock protein ATPase	Destroys radicals which are normally produced within the cells and which are toxic to biological systems (By similarity)
ENOG411E050	ENOG411DURA	0.253153	Protein fat-free homolog	Ribosomal protein S3
ENOG411E3Q8	ENOG411DTX9	0.252964	autophagy-related protein	PPIases accelerate the folding of proteins (By similarity)
ENOG411E3Q8	ENOG411DTX9	0.252964	autophagy-related protein	PPIases accelerate the folding of proteins (By similarity)
ENOG411E3Q8	ENOG411DTX9	0.252964	autophagy-related protein	PPIases accelerate the folding of proteins (By similarity)
ENOG411DQK2	ENOG411E1ZH	0.252327	target of rapamycin	Ribosomal protein L.2
ENOG411DWBI	ENOG411DZK2	0.252229	Breast carcinoma amplified sequence 3	DNA-directed RNA polymerase
ENOG411DSQS	ENOG411DYI5	0.252187	WD40	U5 small nuclear ribonucleoprotein 40 kDa
ENOG411E050	ENOG411DPVW	0.25216	Protein fat-free homolog	26S protease regulatory subunit 6B
ENOG411DU0N	ENOG411DQSI	0.251842	cell division cycle protein 48	40S ribosomal protein
ENOG411DU0N	ENOG411DQSI	0.251842	cell division cycle protein 48	40S ribosomal protein
ENOG411DU0N	ENOG411DQSI	0.251842	cell division cycle protein 48	40S ribosomal protein
ENOG411DSQS	ENOG411DQDY	0.25146	WD40	60S ribosomal protein
ENOG411E050	ENOG411DYV9	0.251437	Protein fat-free homolog	exocyst complex component
ENOG411DRD6	ENOG411DT5T	0.251367	Autophagy protein 16 (ATG16)	SWI SNF complex subunit
ENOG411DU0N	ENOG411DQRX	0.251233	cell division cycle protein 48	ATPase subunit
ENOG411DU0N	ENOG411DQRX	0.251233	cell division cycle protein 48	ATPase subunit
ENOG411DU0N	ENOG411DQRX	0.251233	cell division cycle protein 48	ATPase subunit
ENOG411DT40	ENOG411DXH2	0.251045	Activator of 90 kDa heat shock protein ATPase	Heat Shock Protein
ENOG411DT40	ENOG411DUB8	0.250997	Activator of 90 kDa heat shock protein ATPase	3-oxoacyl- acyl-carrier-protein synthase
ENOG411DSQS	ENOG411DYC3	0.250478	WD40	60S ribosomal protein
ENOG411DU0N	ENOG411DT2P	0.250094	cell division cycle protein 48	This protein is an auxiliary protein of DNA polymerase delta and is involved in the control of eukaryotic DNA replication by increasing the polymerase's processibility during elongation of the leading strand (By similarity)
ENOG411DU0N	ENOG411DT2P	0.250094	cell division cycle protein 48	This protein is an auxiliary protein of DNA polymerase delta and is involved in the control of eukaryotic DNA replication by increasing the polymerase's processibility during elongation of the leading strand (By similarity)
ENOG411DU0N	ENOG411DT2P	0.250094	cell division cycle protein 48	This protein is an auxiliary protein of DNA polymerase delta and is involved in the control of eukaryotic DNA replication by increasing the polymerase's processibility during elongation of the leading strand (By similarity)
ENOG411DU0N	ENOG411DWPZ	0.249527	cell division cycle protein 48	pre-mRNA-splicing factor ISY1
ENOG411DU0N	ENOG411DWPZ	0.249527	cell division cycle protein 48	pre-mRNA-splicing factor ISY1
ENOG411DU0N	ENOG411DWPZ	0.249527	cell division cycle protein 48	pre-mRNA-splicing factor ISY1
ENOG411DSQS	ENOG411DT2F	0.249409	WD40	50S ribosomal protein L21
ENOG411DPMY	ENOG411DS75	0.249291	ras-related protein	PsbP-like protein 2
ENOG411DSQS	ENOG411E4UF	0.24926	WD40	60S ribosomal protein L37a
ENOG411DPMY	ENOG411DYH7	0.248935	ras-related protein	Aquaporin
ENOG411DU0N	ENOG411DR30	0.248352	cell division cycle protein 48	importin subunit
ENOG411DU0N	ENOG411DR30	0.248352	cell division cycle protein 48	importin subunit
ENOG411DU0N	ENOG411DR30	0.248352	cell division cycle protein 48	importin subunit
ENOG411DSQS	ENOG411DSWX	0.248063	WD40	ribosomal protein L15
ENOG411DU0N	ENOG411DSBB	0.247869	cell division cycle protein 48	eukaryotic translation initiation factor 2
ENOG411DU0N	ENOG411DSBB	0.247869	cell division cycle protein 48	eukaryotic translation initiation factor 2
ENOG411DU0N	ENOG411DSBB	0.247869	cell division cycle protein 48	eukaryotic translation initiation factor 2
ENOG411E050	ENOG411DQP6	0.247731	Protein fat-free homolog	26S protease regulatory subunit 8
ENOG411E050	ENOG411E6Q3	0.247279	Protein fat-free homolog	Binds 16S rRNA required for the assembly of 30S particles (By similarity)
ENOG411DU0N	ENOG411DX2I	0.247201	cell division cycle protein 48	ribosomal protein
ENOG411DU0N	ENOG411DX2I	0.247201	cell division cycle protein 48	ribosomal protein
ENOG411DU0N	ENOG411DX2I	0.247201	cell division cycle protein 48	ribosomal protein
ENOG411DZ8C	ENOG411E470	0.246687	ubiquitin-like modifier-activating enzyme	NA
ENOG411DU0N	ENOG411DXM6	0.246548	cell division cycle protein 48	cop9 signalosome complex subunit
ENOG411DU0N	ENOG411DXM6	0.246548	cell division cycle protein 48	cop9 signalosome complex subunit
ENOG411DU0N	ENOG411DXM6	0.246548	cell division cycle protein 48	cop9 signalosome complex subunit
ENOG411DU0N	ENOG411DSF7	0.246479	cell division cycle protein 48	cop9 signalosome complex subunit
ENOG411DU0N	ENOG411DSF7	0.246479	cell division cycle protein 48	cop9 signalosome complex subunit
ENOG411DU0N	ENOG411DSF7	0.246479	cell division cycle protein 48	cop9 signalosome complex subunit
ENOG411DSQS	ENOG411DZS4	0.246453	WD40	Translation initiation factor eIF-2B
ENOG411DU0N	ENOG411EM5C	0.246412	cell division cycle protein 48	CHD3-type chromatin-remodeling factor
ENOG411DU0N	ENOG411EM5C	0.246412	cell division cycle protein 48	CHD3-type chromatin-remodeling factor
ENOG411DU0N	ENOG411EM5C	0.246412	cell division cycle protein 48	CHD3-type chromatin-remodeling factor
ENOG411DSQS	ENOG411DSXM	0.24627	WD40	topoisomerase 6 subunit
ENOG411DSQS	ENOG411DS83	0.24588	WD40	ribosomal protein
ENOG411DSQS	ENOG411E2WH	0.24588	WD40	Core component of nucleosome. Nucleosomes wrap and compact DNA into chromatin limiting DNA accessibility to the cellular machineries which require DNA as a template. Histones thereby play a central role in transcription regulation DNA repair DNA replication and chromosomal stability. DNA accessibility is regulated via a complex set of post-translational modifications of histones also called histo…
ENOG411DU0N	ENOG411DW4I	0.245794	cell division cycle protein 48	ATP-dependent Clp protease proteolytic subunit
ENOG411DU0N	ENOG411DW4I	0.245794	cell division cycle protein 48	ATP-dependent Clp protease proteolytic subunit
ENOG411DU0N	ENOG411DW4I	0.245794	cell division cycle protein 48	ATP-dependent Clp protease proteolytic subunit
ENOG411DS36	ENOG411DSUW	0.245354	trafficking protein particle complex subunit 8-like	NA
ENOG411DSQS	ENOG411E1TZ	0.245241	WD40	ribosomal protein L17
ENOG411DU0N	ENOG411DRIE	0.245159	cell division cycle protein 48	Transformation transcription domain-associated protein
ENOG411DU0N	ENOG411DRIE	0.245159	cell division cycle protein 48	Transformation transcription domain-associated protein
ENOG411DU0N	ENOG411DRIE	0.245159	cell division cycle protein 48	Transformation transcription domain-associated protein
ENOG411DRD6	ENOG411DU82	0.245146	Autophagy protein 16 (ATG16)	COP9 signalosome complex subunit
ENOG411DSQS	ENOG411DW6J	0.245081	WD40	RNA polymerase-associated protein CTR9
ENOG411E4VW	ENOG411DWWP	0.244915	huntingtin-interacting protein	eukaryotic translation initiation factor
ENOG411E050	ENOG411DU37	0.244763	Protein fat-free homolog	26S proteasome non-ATPase regulatory subunit
ENOG411E050	ENOG411DPPN	0.244518	Protein fat-free homolog	uridine kinase
ENOG411DU0N	ENOG411DSVP	0.244485	cell division cycle protein 48	Small nuclear ribonucleoprotein
ENOG411DU0N	ENOG411DSVP	0.244485	cell division cycle protein 48	Small nuclear ribonucleoprotein
ENOG411DU0N	ENOG411DSVP	0.244485	cell division cycle protein 48	Small nuclear ribonucleoprotein
ENOG411DU0N	ENOG411DTTW	0.244266	cell division cycle protein 48	U5 small nuclear ribonucleoprotein
ENOG411DU0N	ENOG411DTTW	0.244266	cell division cycle protein 48	U5 small nuclear ribonucleoprotein
ENOG411DU0N	ENOG411DTTW	0.244266	cell division cycle protein 48	U5 small nuclear ribonucleoprotein
ENOG411DRD6	ENOG411E3RJ	0.24423	Autophagy protein 16 (ATG16)	DNA-directed RNA Polymerase II
ENOG411E050	ENOG411DXAP	0.244159	Protein fat-free homolog	26S proteasome
ENOG411DU0N	ENOG411DVUM	0.243663	cell division cycle protein 48	Coatomer subunit
ENOG411DU0N	ENOG411DVUM	0.243663	cell division cycle protein 48	Coatomer subunit
ENOG411DU0N	ENOG411DVUM	0.243663	cell division cycle protein 48	Coatomer subunit
ENOG411DSQS	ENOG411DQCX	0.242896	WD40	DnaJ protein
ENOG411DSQS	ENOG411DUMW	0.242819	WD40	replication factor C
ENOG411DSQS	ENOG411DSSQ	0.242272	WD40	helicase
ENOG411E050	ENOG411DTRF	0.241976	Protein fat-free homolog	protein VAC14 homolog
ENOG411DU0N	ENOG411EABT	0.241404	cell division cycle protein 48	Tubulin is the major constituent of microtubules. It binds two moles of GTP one at an exchangeable site on the beta chain and one at a non-exchangeable site on the alpha chain
ENOG411DU0N	ENOG411EABT	0.241404	cell division cycle protein 48	Tubulin is the major constituent of microtubules. It binds two moles of GTP one at an exchangeable site on the beta chain and one at a non-exchangeable site on the alpha chain
ENOG411DU0N	ENOG411EABT	0.241404	cell division cycle protein 48	Tubulin is the major constituent of microtubules. It binds two moles of GTP one at an exchangeable site on the beta chain and one at a non-exchangeable site on the alpha chain
ENOG411EF3D	ENOG411DSZN	0.241277	Pfam:MAP1_LC3	Myosin II heavy chain-like
ENOG411EF3D	ENOG411DSZN	0.241277	Pfam:MAP1_LC3	Myosin II heavy chain-like
ENOG411DZ8C	ENOG411E8QA	0.241259	ubiquitin-like modifier-activating enzyme	NA
ENOG411DSQS	ENOG411DPPN	0.241241	WD40	uridine kinase
ENOG411DT40	ENOG411DW83	0.241132	Activator of 90 kDa heat shock protein ATPase	tRNA nucleotidyltransferase
ENOG411DU0N	ENOG411DTFI	0.240633	cell division cycle protein 48	ATP-dependent DNA helicase 2 subunit
ENOG411DU0N	ENOG411DTFI	0.240633	cell division cycle protein 48	ATP-dependent DNA helicase 2 subunit
ENOG411DU0N	ENOG411DTFI	0.240633	cell division cycle protein 48	ATP-dependent DNA helicase 2 subunit
ENOG411DU0N	ENOG411DXHX	0.240422	cell division cycle protein 48	DNA replication licensing factor
ENOG411DU0N	ENOG411DXHX	0.240422	cell division cycle protein 48	DNA replication licensing factor
ENOG411DU0N	ENOG411DXHX	0.240422	cell division cycle protein 48	DNA replication licensing factor
ENOG411DSQS	ENOG411DRK9	0.240387	WD40	translation initiation factor eIF-2B subunit
ENOG411DU0N	ENOG411DW73	0.240281	cell division cycle protein 48	Transcription elongation factor
ENOG411DU0N	ENOG411DW73	0.240281	cell division cycle protein 48	Transcription elongation factor
ENOG411DU0N	ENOG411DW73	0.240281	cell division cycle protein 48	Transcription elongation factor
ENOG411DQK2	ENOG411DZBF	0.24026	target of rapamycin	Cell division cycle
ENOG411DU0N	ENOG411DS0R	0.240183	cell division cycle protein 48	ribosomal protein
ENOG411DU0N	ENOG411DS0R	0.240183	cell division cycle protein 48	ribosomal protein
ENOG411DU0N	ENOG411DS0R	0.240183	cell division cycle protein 48	ribosomal protein
ENOG411DU0N	ENOG411DUQI	0.239776	cell division cycle protein 48	Component of the eukaryotic translation initiation factor 3 (eIF-3) complex which is involved in protein synthesis and together with other initiation factors stimulates binding of mRNA and methionyl-tRNAi to the 40S ribosome (By similarity)
ENOG411DU0N	ENOG411DUQI	0.239776	cell division cycle protein 48	Component of the eukaryotic translation initiation factor 3 (eIF-3) complex which is involved in protein synthesis and together with other initiation factors stimulates binding of mRNA and methionyl-tRNAi to the 40S ribosome (By similarity)
ENOG411DU0N	ENOG411DUQI	0.239776	cell division cycle protein 48	Component of the eukaryotic translation initiation factor 3 (eIF-3) complex which is involved in protein synthesis and together with other initiation factors stimulates binding of mRNA and methionyl-tRNAi to the 40S ribosome (By similarity)
ENOG411E050	ENOG411DPU4	0.239483	Protein fat-free homolog	The coatomer is a cytosolic protein complex that binds to dilysine motifs and reversibly associates with Golgi non- clathrin-coated vesicles which further mediate biosynthetic protein transport from the ER via the Golgi up to the trans Golgi network. Coatomer complex is required for budding from Golgi membranes and is essential for the retrograde Golgi-to-ER transport of dilysine-tagged proteins …
ENOG411DQK2	ENOG411E36S	0.239364	target of rapamycin	Ribosomal protein S18
ENOG411E050	ENOG411DR36	0.239264	Protein fat-free homolog	Vps51/Vps67
ENOG411E4VW	ENOG411DW60	0.238397	huntingtin-interacting protein	FR47-like protein
ENOG411E050	ENOG411DY5N	0.23812	Protein fat-free homolog	26S proteasome non-atpase regulatory subunit
ENOG411DU0N	ENOG411E2QA	0.237605	cell division cycle protein 48	SKP1-like protein
ENOG411DU0N	ENOG411E2QA	0.237605	cell division cycle protein 48	SKP1-like protein
ENOG411DU0N	ENOG411E2QA	0.237605	cell division cycle protein 48	SKP1-like protein
ENOG411E050	ENOG411DSN0	0.237486	Protein fat-free homolog	Component of the eukaryotic translation initiation factor 3 (eIF-3) complex which is involved in protein synthesis and together with other initiation factors stimulates binding of mRNA and methionyl-tRNAi to the 40S ribosome (By similarity)
ENOG411DSQS	ENOG411DVFS	0.237478	WD40	26S protease regulatory subunit
ENOG411DQEB	ENOG411E0UD	0.237066	transport) protein	glutamyl endopeptidase
ENOG411DQEB	ENOG411E0UD	0.237066	transport) protein	glutamyl endopeptidase
ENOG411DQEB	ENOG411E0UD	0.237066	transport) protein	glutamyl endopeptidase
ENOG411DQEB	ENOG411E0UD	0.237066	transport) protein	glutamyl endopeptidase
ENOG411DS36	ENOG411E08J	0.236997	trafficking protein particle complex subunit 8-like	Calnexin
ENOG411DU0N	ENOG411DU6S	0.236819	cell division cycle protein 48	translation initiation factor
ENOG411DU0N	ENOG411DU6S	0.236819	cell division cycle protein 48	translation initiation factor
ENOG411DU0N	ENOG411DU6S	0.236819	cell division cycle protein 48	translation initiation factor
ENOG411E050	ENOG411DR58	0.236333	Protein fat-free homolog	Conserved oligomeric Golgi complex subunit
ENOG411DT40	ENOG411DRDP	0.236121	Activator of 90 kDa heat shock protein ATPase	Ribosome maturation protein
ENOG411DSQS	ENOG411DPR9	0.235953	WD40	DNA-directed RNA polymerase
ENOG411E050	ENOG411DR8U	0.23592	Protein fat-free homolog	ribosomal protein
ENOG411DU0N	ENOG411DS18	0.235873	cell division cycle protein 48	60S ribosomal protein
ENOG411DU0N	ENOG411DS18	0.235873	cell division cycle protein 48	60S ribosomal protein
ENOG411DU0N	ENOG411DS18	0.235873	cell division cycle protein 48	60S ribosomal protein
ENOG411DSQS	ENOG411E3RJ	0.235825	WD40	DNA-directed RNA Polymerase II
ENOG411DSQS	ENOG411DTAM	0.235629	WD40	NA
ENOG411DPMY	ENOG411DQZB	0.23554	ras-related protein	Component of the ubiquinol-cytochrome c reductase complex (complex III or cytochrome b-c1 complex) which is a respiratory chain that generates an electrochemical potential coupled to ATP synthesis (By similarity)
ENOG411DQK2	ENOG411E3VR	0.23493	target of rapamycin	ribosomal protein L16
ENOG411DSQS	ENOG411DXBG	0.234897	WD40	ATP-dependent DNA helicase 2 subunit
ENOG411DT40	ENOG411E2QA	0.234739	Activator of 90 kDa heat shock protein ATPase	SKP1-like protein
ENOG411DSQS	ENOG411DYCM	0.234562	WD40	splicing factor 3A subunit
ENOG411DU0N	ENOG411DQDY	0.234542	cell division cycle protein 48	60S ribosomal protein
ENOG411DU0N	ENOG411DQDY	0.234542	cell division cycle protein 48	60S ribosomal protein
ENOG411DU0N	ENOG411DQDY	0.234542	cell division cycle protein 48	60S ribosomal protein
ENOG411E050	ENOG411DQD4	0.234083	Protein fat-free homolog	conserved oligomeric Golgi complex
ENOG411DSQS	ENOG411E3SN	0.233136	WD40	60S ribosomal protein
ENOG411DQEB	ENOG411DQD0	0.232987	transport) protein	casein kinase II
ENOG411DQEB	ENOG411DQD0	0.232987	transport) protein	casein kinase II
ENOG411DQEB	ENOG411DQD0	0.232987	transport) protein	casein kinase II
ENOG411DQEB	ENOG411DQD0	0.232987	transport) protein	casein kinase II
ENOG411DRD6	ENOG411DYRE	0.232623	Autophagy protein 16 (ATG16)	AP-1 complex subunit
ENOG411DRD6	ENOG411DXUJ	0.232272	Autophagy protein 16 (ATG16)	minichromosome maintenance
ENOG411DT40	ENOG411DPRW	0.231502	Activator of 90 kDa heat shock protein ATPase	lysyl-trna synthetase
ENOG411DU0N	ENOG411DVXP	0.231415	cell division cycle protein 48	MA3 domain-containing protein
ENOG411DU0N	ENOG411DVXP	0.231415	cell division cycle protein 48	MA3 domain-containing protein
ENOG411DU0N	ENOG411DVXP	0.231415	cell division cycle protein 48	MA3 domain-containing protein
ENOG411DSQS	ENOG411DUED	0.231292	WD40	clathrin heavy chain
ENOG411DUMH	ENOG411EMM4	0.231208	transport) protein	Sec23/Sec24 zinc finger
ENOG411DU0N	ENOG411DQRY	0.231105	cell division cycle protein 48	60S ribosomal protein
ENOG411DU0N	ENOG411DQRY	0.231105	cell division cycle protein 48	60S ribosomal protein
ENOG411DU0N	ENOG411DQRY	0.231105	cell division cycle protein 48	60S ribosomal protein
ENOG411DSQS	ENOG411E046	0.230987	WD40	Ribosomal protein S5
ENOG411DU0N	ENOG411DW2U	0.230857	cell division cycle protein 48	heat shock
ENOG411DU0N	ENOG411DW2U	0.230857	cell division cycle protein 48	heat shock
ENOG411DU0N	ENOG411DW2U	0.230857	cell division cycle protein 48	heat shock
ENOG411DSQS	ENOG411E3J8	0.230634	WD40	60S ribosomal protein
ENOG411DU0N	ENOG411DU7J	0.23023	cell division cycle protein 48	Nucleolar protein
ENOG411DU0N	ENOG411DU7J	0.23023	cell division cycle protein 48	Nucleolar protein
ENOG411DU0N	ENOG411DU7J	0.23023	cell division cycle protein 48	Nucleolar protein
ENOG411DU0N	ENOG411DWKI	0.230157	cell division cycle protein 48	ribosomal protein
ENOG411DU0N	ENOG411DWKI	0.230157	cell division cycle protein 48	ribosomal protein
ENOG411DU0N	ENOG411DWKI	0.230157	cell division cycle protein 48	ribosomal protein
ENOG411DSQS	ENOG411DQRY	0.229971	WD40	60S ribosomal protein
ENOG411DSQS	ENOG411DQWQ	0.229912	WD40	Mediator complex subunit 27
ENOG411DSQS	ENOG411DPXN	0.229674	WD40	DNA-directed RNA polymerases I II and III subunit
ENOG411DSQS	ENOG411DQQH	0.229144	WD40	JmjC
ENOG411DU0N	ENOG411DR8U	0.229121	cell division cycle protein 48	ribosomal protein
ENOG411DU0N	ENOG411DR8U	0.229121	cell division cycle protein 48	ribosomal protein
ENOG411DU0N	ENOG411DR8U	0.229121	cell division cycle protein 48	ribosomal protein
ENOG411DU0N	ENOG411DR5N	0.229118	cell division cycle protein 48	adenosine kinase
ENOG411DU0N	ENOG411DR5N	0.229118	cell division cycle protein 48	adenosine kinase
ENOG411DU0N	ENOG411DR5N	0.229118	cell division cycle protein 48	adenosine kinase
ENOG411DT40	ENOG411DX31	0.228733	Activator of 90 kDa heat shock protein ATPase	DEAD-box ATP-dependent RNA helicase
ENOG411DSQS	ENOG411DPRH	0.228479	WD40	50S ribosomal protein L5
ENOG411DS36	ENOG411E3VR	0.22846	trafficking protein particle complex subunit 8-like	ribosomal protein L16
ENOG411DSQS	ENOG411E2TM	0.228355	WD40	30S ribosomal protein S10
ENOG411E050	ENOG411DQWY	0.228223	Protein fat-free homolog	26S protease regulatory subunit
ENOG411DSQS	ENOG411DSYJ	0.228132	WD40	Nuclear pore complex protein
ENOG411DU0N	ENOG411DTJM	0.227994	cell division cycle protein 48	Actin-related protein
ENOG411DU0N	ENOG411DTJM	0.227994	cell division cycle protein 48	Actin-related protein
ENOG411DU0N	ENOG411DTJM	0.227994	cell division cycle protein 48	Actin-related protein
ENOG411DUMH	ENOG411DVET	0.227988	transport) protein	NA
ENOG411DWBI	ENOG411DQMA	0.227949	Breast carcinoma amplified sequence 3	protein mago nashi
ENOG411DU0N	ENOG411DR3Z	0.227658	cell division cycle protein 48	COP9 signalosome complex subunit
ENOG411DU0N	ENOG411DR3Z	0.227658	cell division cycle protein 48	COP9 signalosome complex subunit
ENOG411DU0N	ENOG411DR3Z	0.227658	cell division cycle protein 48	COP9 signalosome complex subunit
ENOG411DU0N	ENOG411DQUH	0.227539	cell division cycle protein 48	N(alpha)-acetyltransferase 16 NatA auxiliary
ENOG411DU0N	ENOG411DQUH	0.227539	cell division cycle protein 48	N(alpha)-acetyltransferase 16 NatA auxiliary
ENOG411DU0N	ENOG411DQUH	0.227539	cell division cycle protein 48	N(alpha)-acetyltransferase 16 NatA auxiliary
ENOG411DT40	ENOG411DY5A	0.227235	Activator of 90 kDa heat shock protein ATPase	PUA domain
ENOG411DSQS	ENOG411DXXQ	0.2271	WD40	Involved in proper cytoplasmic distribution of mitochondria (By similarity)
ENOG411DSQS	ENOG411DS2V	0.226978	WD40	THO complex subunit
ENOG411DU0N	ENOG411DXSW	0.226493	cell division cycle protein 48	Is associated with a DNA binding complex that binds to the G box a well-characterized cis-acting DNA regulatory element found in plant genes
ENOG411DU0N	ENOG411DXSW	0.226493	cell division cycle protein 48	Is associated with a DNA binding complex that binds to the G box a well-characterized cis-acting DNA regulatory element found in plant genes
ENOG411DU0N	ENOG411DXSW	0.226493	cell division cycle protein 48	Is associated with a DNA binding complex that binds to the G box a well-characterized cis-acting DNA regulatory element found in plant genes
ENOG411DU0N	ENOG411DZ5X	0.226294	cell division cycle protein 48	RAN GTPase-activating protein
ENOG411DU0N	ENOG411DZ5X	0.226294	cell division cycle protein 48	RAN GTPase-activating protein
ENOG411DU0N	ENOG411DZ5X	0.226294	cell division cycle protein 48	RAN GTPase-activating protein
ENOG411DU0N	ENOG411DUM6	0.226147	cell division cycle protein 48	splicing factor 3A subunit
ENOG411DU0N	ENOG411DUM6	0.226147	cell division cycle protein 48	splicing factor 3A subunit
ENOG411DU0N	ENOG411DUM6	0.226147	cell division cycle protein 48	splicing factor 3A subunit
ENOG411DU0N	ENOG411E53Z	0.225778	cell division cycle protein 48	DNA-directed RNA polymerases I and III subunit
ENOG411DU0N	ENOG411E53Z	0.225778	cell division cycle protein 48	DNA-directed RNA polymerases I and III subunit
ENOG411DU0N	ENOG411E53Z	0.225778	cell division cycle protein 48	DNA-directed RNA polymerases I and III subunit
ENOG411DU0N	ENOG411DRGN	0.225726	cell division cycle protein 48	THO complex subunit 5
ENOG411DU0N	ENOG411DRGN	0.225726	cell division cycle protein 48	THO complex subunit 5
ENOG411DU0N	ENOG411DRGN	0.225726	cell division cycle protein 48	THO complex subunit 5
ENOG411DT40	ENOG411DSC2	0.225595	Activator of 90 kDa heat shock protein ATPase	glutamyl-tRNA synthetase
ENOG411DT40	ENOG411DQWD	0.225149	Activator of 90 kDa heat shock protein ATPase	Diaminopimelate epimerase
ENOG411DSQS	ENOG411DUVP	0.224927	WD40	nuclear pore protein 84 107
ENOG411DT40	ENOG411DR1J	0.224877	Activator of 90 kDa heat shock protein ATPase	Betaine aldehyde dehydrogenase
ENOG411DU0N	ENOG411DS2V	0.224867	cell division cycle protein 48	THO complex subunit
ENOG411DU0N	ENOG411DS2V	0.224867	cell division cycle protein 48	THO complex subunit
ENOG411DU0N	ENOG411DS2V	0.224867	cell division cycle protein 48	THO complex subunit
ENOG411DSQS	ENOG411DVH5	0.22477	WD40	NA
ENOG411DT40	ENOG411E36A	0.22442	Activator of 90 kDa heat shock protein ATPase	RNA-binding protein
ENOG411DU0N	ENOG411DXUJ	0.224336	cell division cycle protein 48	minichromosome maintenance
ENOG411DU0N	ENOG411DXUJ	0.224336	cell division cycle protein 48	minichromosome maintenance
ENOG411DU0N	ENOG411DXUJ	0.224336	cell division cycle protein 48	minichromosome maintenance
ENOG411DSQS	ENOG411DW79	0.224208	WD40	nucleolar protein
ENOG411DPMY	ENOG411DVCK	0.223778	ras-related protein	V-type proton ATPase subunit
ENOG411DU0N	ENOG411DY53	0.222803	cell division cycle protein 48	cop9 signalosome complex subunit
ENOG411DU0N	ENOG411DY53	0.222803	cell division cycle protein 48	cop9 signalosome complex subunit
ENOG411DU0N	ENOG411DY53	0.222803	cell division cycle protein 48	cop9 signalosome complex subunit
ENOG411DSQS	ENOG411DQB1	0.222573	WD40	40S ribosomal protein S3a
ENOG411DU0N	ENOG411DZS4	0.222437	cell division cycle protein 48	Translation initiation factor eIF-2B
ENOG411DU0N	ENOG411DZS4	0.222437	cell division cycle protein 48	Translation initiation factor eIF-2B
ENOG411DU0N	ENOG411DZS4	0.222437	cell division cycle protein 48	Translation initiation factor eIF-2B
ENOG411DU0N	ENOG411DR84	0.222284	cell division cycle protein 48	Eukaryotic peptide chain release factor subunit
ENOG411DU0N	ENOG411DR84	0.222284	cell division cycle protein 48	Eukaryotic peptide chain release factor subunit
ENOG411DU0N	ENOG411DR84	0.222284	cell division cycle protein 48	Eukaryotic peptide chain release factor subunit
ENOG411E050	ENOG411DSYJ	0.222163	Protein fat-free homolog	Nuclear pore complex protein
ENOG411DZ8C	ENOG411DUYS	0.221917	ubiquitin-like modifier-activating enzyme	Exosome complex
ENOG411DU0N	ENOG411DVQE	0.221655	cell division cycle protein 48	ribosomal RNA methyltransferase
ENOG411DU0N	ENOG411DVQE	0.221655	cell division cycle protein 48	ribosomal RNA methyltransferase
ENOG411DU0N	ENOG411DVQE	0.221655	cell division cycle protein 48	ribosomal RNA methyltransferase
ENOG411DU0N	ENOG411DR5X	0.220111	cell division cycle protein 48	malic enzyme
ENOG411DU0N	ENOG411DR5X	0.220111	cell division cycle protein 48	malic enzyme
ENOG411DU0N	ENOG411DR5X	0.220111	cell division cycle protein 48	malic enzyme
ENOG411DSQS	ENOG411DVJ7	0.219902	WD40	DNA-directed RNA polymerase
ENOG411DU0N	ENOG411DTUF	0.219823	cell division cycle protein 48	pre-mRNA-splicing factor
ENOG411DU0N	ENOG411DTUF	0.219823	cell division cycle protein 48	pre-mRNA-splicing factor
ENOG411DU0N	ENOG411DTUF	0.219823	cell division cycle protein 48	pre-mRNA-splicing factor
ENOG411DSQS	ENOG411DVQE	0.219793	WD40	ribosomal RNA methyltransferase
ENOG411DSQS	ENOG411DS5D	0.219622	WD40	125 kDa kinesin-related
ENOG411DPMY	ENOG411E643	0.219603	ras-related protein	NA
ENOG411DSQS	ENOG411DPUH	0.219395	WD40	DNA-directed RNA Polymerase
ENOG411DSQS	ENOG411DRGZ	0.219352	WD40	Methionyl-trna
ENOG411DQEB	ENOG411DWIW	0.21929	transport) protein	Alpha-soluble NSF attachment
ENOG411DQEB	ENOG411DWIW	0.21929	transport) protein	Alpha-soluble NSF attachment
ENOG411DQEB	ENOG411DWIW	0.21929	transport) protein	Alpha-soluble NSF attachment
ENOG411DQEB	ENOG411DWIW	0.21929	transport) protein	Alpha-soluble NSF attachment
ENOG411DU0N	ENOG411DSUR	0.219118	cell division cycle protein 48	Dihydrolipoyllysine-residue acetyltransferase component 3 of pyruvate dehydrogenase complex
ENOG411DU0N	ENOG411DSUR	0.219118	cell division cycle protein 48	Dihydrolipoyllysine-residue acetyltransferase component 3 of pyruvate dehydrogenase complex
ENOG411DU0N	ENOG411DSUR	0.219118	cell division cycle protein 48	Dihydrolipoyllysine-residue acetyltransferase component 3 of pyruvate dehydrogenase complex
ENOG411DU0N	ENOG411E2S2	0.218896	cell division cycle protein 48	ribosomal protein
ENOG411DU0N	ENOG411E2S2	0.218896	cell division cycle protein 48	ribosomal protein
ENOG411DU0N	ENOG411E2S2	0.218896	cell division cycle protein 48	ribosomal protein
ENOG411DSQS	ENOG411DUR9	0.21859	WD40	Component of the FACT complex a general chromatin factor that acts to reorganize nucleosomes. The FACT complex is involved in multiple processes that require DNA as a template such as mRNA elongation DNA replication and DNA repair. During transcription elongation the FACT complex acts as a histone chaperone that both destabilizes and restores nucleosomal structure. It facilitates the passage of R…
ENOG411DRD6	ENOG411E4XW	0.218501	Autophagy protein 16 (ATG16)	Histone-like transcription factor (CBF/NF-Y) and archaeal histone
ENOG411DRD6	ENOG411DRF6	0.218349	Autophagy protein 16 (ATG16)	DNA replication licensing factor
ENOG411DS36	ENOG411DU69	0.218148	trafficking protein particle complex subunit 8-like	WD repeat-containing protein 18-like
ENOG411E050	ENOG411E1ZQ	0.218137	Protein fat-free homolog	DNA-dependent RNA polymerase catalyzes the transcription of DNA into RNA using the four ribonucleoside triphosphates as substrates
ENOG411DSQS	ENOG411DTWU	0.217996	WD40	Ran-binding protein
ENOG411DU0N	ENOG411DVQS	0.217777	cell division cycle protein 48	translation Initiation Factor
ENOG411DU0N	ENOG411DVQS	0.217777	cell division cycle protein 48	translation Initiation Factor
ENOG411DU0N	ENOG411DVQS	0.217777	cell division cycle protein 48	translation Initiation Factor
ENOG411DU0N	ENOG411DRK6	0.217734	cell division cycle protein 48	CDK5RAP3-like
ENOG411DU0N	ENOG411DRK6	0.217734	cell division cycle protein 48	CDK5RAP3-like
ENOG411DU0N	ENOG411DRK6	0.217734	cell division cycle protein 48	CDK5RAP3-like
ENOG411DSQS	ENOG411DY5Y	0.217703	WD40	WD domain G-beta repeat
ENOG411DSQS	ENOG411DSME	0.217454	WD40	NA
ENOG411DU0N	ENOG411DUEC	0.217242	cell division cycle protein 48	Pyruvate decarboxylase
ENOG411DU0N	ENOG411DUEC	0.217242	cell division cycle protein 48	Pyruvate decarboxylase
ENOG411DU0N	ENOG411DUEC	0.217242	cell division cycle protein 48	Pyruvate decarboxylase
ENOG411DSQS	ENOG411E33B	0.217221	WD40	60S ribosomal protein
ENOG411DWMP	ENOG411DSUY	0.217202	Autophagy-related protein 11	Brca1-associated
ENOG411DSQS	ENOG411E4XC	0.217196	WD40	mediator of RNA polymerase II transcription subunit 11
ENOG411DSSY	ENOG411DZCW	0.217171	UBA and UBX domain-containing protein	KH domain
ENOG411DSSY	ENOG411DZCW	0.217171	UBA and UBX domain-containing protein	KH domain
ENOG411DSSY	ENOG411DZCW	0.217171	UBA and UBX domain-containing protein	KH domain
ENOG411DSSY	ENOG411DZCW	0.217171	UBA and UBX domain-containing protein	KH domain
ENOG411DT40	ENOG411DRKQ	0.216814	Activator of 90 kDa heat shock protein ATPase	Leucyl-tRNA synthetase
ENOG411DWBI	ENOG411DTYS	0.216796	Breast carcinoma amplified sequence 3	WD repeat-containing protein
ENOG411E050	ENOG411DQ6Z	0.216776	Protein fat-free homolog	pre-mRNA-processing-splicing factor
ENOG411DU0N	ENOG411E3RZ	0.21672	cell division cycle protein 48	Core component of nucleosome. Nucleosomes wrap and compact DNA into chromatin limiting DNA accessibility to the cellular machineries which require DNA as a template. Histones thereby play a central role in transcription regulation DNA repair DNA replication and chromosomal stability. DNA accessibility is regulated via a complex set of post-translational modifications of histones also called histo…
ENOG411DU0N	ENOG411E3RZ	0.21672	cell division cycle protein 48	Core component of nucleosome. Nucleosomes wrap and compact DNA into chromatin limiting DNA accessibility to the cellular machineries which require DNA as a template. Histones thereby play a central role in transcription regulation DNA repair DNA replication and chromosomal stability. DNA accessibility is regulated via a complex set of post-translational modifications of histones also called histo…
ENOG411DU0N	ENOG411E3RZ	0.21672	cell division cycle protein 48	Core component of nucleosome. Nucleosomes wrap and compact DNA into chromatin limiting DNA accessibility to the cellular machineries which require DNA as a template. Histones thereby play a central role in transcription regulation DNA repair DNA replication and chromosomal stability. DNA accessibility is regulated via a complex set of post-translational modifications of histones also called histo…
ENOG411DSQS	ENOG411DU69	0.21667	WD40	WD repeat-containing protein 18-like
ENOG411DPMY	ENOG411E3VZ	0.216522	ras-related protein	NA
ENOG411DZ8C	ENOG411DXFU	0.216438	ubiquitin-like modifier-activating enzyme	WD-40 repeat-containing protein
ENOG411DSQS	ENOG411E38X	0.216411	WD40	thioredoxin-like protein CITRX
ENOG411DPMY	ENOG411E3JV	0.216369	ras-related protein	enhancer protein
ENOG411DSQS	ENOG411DQSP	0.216338	WD40	40S ribosomal protein S6
ENOG411DT40	ENOG411DVWT	0.216335	Activator of 90 kDa heat shock protein ATPase	3-ketoacyl-coa thiolase
ENOG411DSQS	ENOG411DVFJ	0.216215	WD40	Histone deacetylase
ENOG411DU0N	ENOG411DQB1	0.216045	cell division cycle protein 48	40S ribosomal protein S3a
ENOG411DU0N	ENOG411DQB1	0.216045	cell division cycle protein 48	40S ribosomal protein S3a
ENOG411DU0N	ENOG411DQB1	0.216045	cell division cycle protein 48	40S ribosomal protein S3a
ENOG411DSQS	ENOG411DWFF	0.216039	WD40	U2 small nuclear ribonucleoprotein
ENOG411DSQS	ENOG411DWQP	0.215835	WD40	K01528 dynamin GTPase EC 3.6.5.5
ENOG411E3Q8	ENOG411DTPQ	0.215485	autophagy-related protein	Coiled-coil domain-containing protein
ENOG411E3Q8	ENOG411DTPQ	0.215485	autophagy-related protein	Coiled-coil domain-containing protein
ENOG411E3Q8	ENOG411DTPQ	0.215485	autophagy-related protein	Coiled-coil domain-containing protein
ENOG411DU0N	ENOG411DT0J	0.215142	cell division cycle protein 48	chromatin-remodeling complex ATPase
ENOG411DU0N	ENOG411DT0J	0.215142	cell division cycle protein 48	chromatin-remodeling complex ATPase
ENOG411DU0N	ENOG411DT0J	0.215142	cell division cycle protein 48	chromatin-remodeling complex ATPase
ENOG411DU0N	ENOG411DSYX	0.21496	cell division cycle protein 48	histone deacetylase
ENOG411DU0N	ENOG411DSYX	0.21496	cell division cycle protein 48	histone deacetylase
ENOG411DU0N	ENOG411DSYX	0.21496	cell division cycle protein 48	histone deacetylase
ENOG411E050	ENOG411E3KF	0.214812	Protein fat-free homolog	Ribosomal protein S16
ENOG411DSQS	ENOG411DVII	0.214656	WD40	pfkB family carbohydrate kinase
ENOG411DT40	ENOG411DX0G	0.214593	Activator of 90 kDa heat shock protein ATPase	elongation factor G
ENOG411E050	ENOG411DUA2	0.214576	Protein fat-free homolog	Component of the eukaryotic translation initiation factor 3 (eIF-3) complex which is involved in protein synthesis and together with other initiation factors stimulates binding of mRNA and methionyl-tRNAi to the 40S ribosome (By similarity)
ENOG411DS36	ENOG411DZBF	0.214119	trafficking protein particle complex subunit 8-like	Cell division cycle
ENOG411DSQS	ENOG411DV3Y	0.214062	WD40	DNA-directed RNA Polymerase
ENOG411DU0N	ENOG411DPU4	0.213984	cell division cycle protein 48	The coatomer is a cytosolic protein complex that binds to dilysine motifs and reversibly associates with Golgi non- clathrin-coated vesicles which further mediate biosynthetic protein transport from the ER via the Golgi up to the trans Golgi network. Coatomer complex is required for budding from Golgi membranes and is essential for the retrograde Golgi-to-ER transport of dilysine-tagged proteins …
ENOG411DU0N	ENOG411DPU4	0.213984	cell division cycle protein 48	The coatomer is a cytosolic protein complex that binds to dilysine motifs and reversibly associates with Golgi non- clathrin-coated vesicles which further mediate biosynthetic protein transport from the ER via the Golgi up to the trans Golgi network. Coatomer complex is required for budding from Golgi membranes and is essential for the retrograde Golgi-to-ER transport of dilysine-tagged proteins …
ENOG411DU0N	ENOG411DPU4	0.213984	cell division cycle protein 48	The coatomer is a cytosolic protein complex that binds to dilysine motifs and reversibly associates with Golgi non- clathrin-coated vesicles which further mediate biosynthetic protein transport from the ER via the Golgi up to the trans Golgi network. Coatomer complex is required for budding from Golgi membranes and is essential for the retrograde Golgi-to-ER transport of dilysine-tagged proteins …
ENOG411DSQS	ENOG411E2QG	0.213662	WD40	ribosomal protein S15a
ENOG411DSQS	ENOG411DUYK	0.213638	WD40	structural maintenance of chromosomes protein
ENOG411DY81	ENOG411DR2X	0.213355	Colon cancer-associated protein Mic1-like	vacuolar fusion protein CCZ1
ENOG411DRD6	ENOG411DYZD	0.213277	Autophagy protein 16 (ATG16)	Inherit from KOG: aminoacyl-tRNA synthetase
ENOG411DSQS	ENOG411DYJR	0.213122	WD40	Pentatricopeptide repeat-containing protein
ENOG411DQK2	ENOG411E6XF	0.212997	target of rapamycin	ribosomal protein L22
ENOG411DRD6	ENOG411DW6C	0.212821	Autophagy protein 16 (ATG16)	cleavage stimulation factor
ENOG411DT40	ENOG411DT9P	0.212632	Activator of 90 kDa heat shock protein ATPase	Catalyzes the oxidative decarboxylation of 6- phosphogluconate to ribulose 5-phosphate and CO(2) with concomitant reduction of NADP to NADPH (By similarity)
ENOG411DT40	ENOG411DTDR	0.212631	Activator of 90 kDa heat shock protein ATPase	Translation machinery-associated protein
ENOG411DU0N	ENOG411DPRH	0.2126	cell division cycle protein 48	50S ribosomal protein L5
ENOG411DU0N	ENOG411DPRH	0.2126	cell division cycle protein 48	50S ribosomal protein L5
ENOG411DU0N	ENOG411DPRH	0.2126	cell division cycle protein 48	50S ribosomal protein L5
ENOG411DT40	ENOG411DPSD	0.212375	Activator of 90 kDa heat shock protein ATPase	Malate dehydrogenase
ENOG411DQEB	ENOG411EM33	0.212302	transport) protein	La protein
ENOG411DQEB	ENOG411EM33	0.212302	transport) protein	La protein
ENOG411DQEB	ENOG411EM33	0.212302	transport) protein	La protein
ENOG411DQEB	ENOG411EM33	0.212302	transport) protein	La protein
ENOG411DSQS	ENOG411E41J	0.212288	WD40	60S ribosomal protein
ENOG411DU0N	ENOG411DYTX	0.212214	cell division cycle protein 48	Ribosomal protein L10
ENOG411DU0N	ENOG411DYTX	0.212214	cell division cycle protein 48	Ribosomal protein L10
ENOG411DU0N	ENOG411DYTX	0.212214	cell division cycle protein 48	Ribosomal protein L10
ENOG411DU0N	ENOG411DQ55	0.212138	cell division cycle protein 48	Cullin 1
ENOG411DU0N	ENOG411DQ55	0.212138	cell division cycle protein 48	Cullin 1
ENOG411DU0N	ENOG411DQ55	0.212138	cell division cycle protein 48	Cullin 1
ENOG411E3Q8	ENOG411DS76	0.211913	autophagy-related protein	PPIases accelerate the folding of proteins (By similarity)
ENOG411E3Q8	ENOG411DS76	0.211913	autophagy-related protein	PPIases accelerate the folding of proteins (By similarity)
ENOG411E3Q8	ENOG411DS76	0.211913	autophagy-related protein	PPIases accelerate the folding of proteins (By similarity)
ENOG411DU0N	ENOG411E2WH	0.211825	cell division cycle protein 48	Core component of nucleosome. Nucleosomes wrap and compact DNA into chromatin limiting DNA accessibility to the cellular machineries which require DNA as a template. Histones thereby play a central role in transcription regulation DNA repair DNA replication and chromosomal stability. DNA accessibility is regulated via a complex set of post-translational modifications of histones also called histo…
ENOG411DU0N	ENOG411E2WH	0.211825	cell division cycle protein 48	Core component of nucleosome. Nucleosomes wrap and compact DNA into chromatin limiting DNA accessibility to the cellular machineries which require DNA as a template. Histones thereby play a central role in transcription regulation DNA repair DNA replication and chromosomal stability. DNA accessibility is regulated via a complex set of post-translational modifications of histones also called histo…
ENOG411DU0N	ENOG411E2WH	0.211825	cell division cycle protein 48	Core component of nucleosome. Nucleosomes wrap and compact DNA into chromatin limiting DNA accessibility to the cellular machineries which require DNA as a template. Histones thereby play a central role in transcription regulation DNA repair DNA replication and chromosomal stability. DNA accessibility is regulated via a complex set of post-translational modifications of histones also called histo…
ENOG411DSQS	ENOG411DS8A	0.211745	WD40	The proteasome is a multicatalytic proteinase complex which is characterized by its ability to cleave peptides with Arg Phe Tyr Leu and Glu adjacent to the leaving group at neutral or slightly basic pH. The proteasome has an ATP-dependent proteolytic activity (By similarity)
ENOG411DSQS	ENOG411DSW1	0.211471	WD40	The proteasome is a multicatalytic proteinase complex which is characterized by its ability to cleave peptides with Arg Phe Tyr Leu and Glu adjacent to the leaving group at neutral or slightly basic pH. The proteasome has an ATP-dependent proteolytic activity
ENOG411DSQS	ENOG411DQP6	0.211322	WD40	26S protease regulatory subunit 8
ENOG411DU0N	ENOG411DQIC	0.211276	cell division cycle protein 48	Actins are highly conserved proteins that are involved in various types of cell motility and are ubiquitously expressed in all eukaryotic cells
ENOG411DU0N	ENOG411DQIC	0.211276	cell division cycle protein 48	Actins are highly conserved proteins that are involved in various types of cell motility and are ubiquitously expressed in all eukaryotic cells
ENOG411DU0N	ENOG411DQIC	0.211276	cell division cycle protein 48	Actins are highly conserved proteins that are involved in various types of cell motility and are ubiquitously expressed in all eukaryotic cells
ENOG411DU0N	ENOG411DUCK	0.21126	cell division cycle protein 48	dihydrolipoyl dehydrogenase
ENOG411DU0N	ENOG411DUCK	0.21126	cell division cycle protein 48	dihydrolipoyl dehydrogenase
ENOG411DU0N	ENOG411DUCK	0.21126	cell division cycle protein 48	dihydrolipoyl dehydrogenase
ENOG411DU0N	ENOG411DSUX	0.21119	cell division cycle protein 48	ATP-citrate synthase beta chain protein
ENOG411DU0N	ENOG411DSUX	0.21119	cell division cycle protein 48	ATP-citrate synthase beta chain protein
ENOG411DU0N	ENOG411DSUX	0.21119	cell division cycle protein 48	ATP-citrate synthase beta chain protein
ENOG411DQEB	ENOG411DRKQ	0.210673	transport) protein	Leucyl-tRNA synthetase
ENOG411DQEB	ENOG411DRKQ	0.210673	transport) protein	Leucyl-tRNA synthetase
ENOG411DQEB	ENOG411DRKQ	0.210673	transport) protein	Leucyl-tRNA synthetase
ENOG411DQEB	ENOG411DRKQ	0.210673	transport) protein	Leucyl-tRNA synthetase
ENOG411DT40	ENOG411DRZA	0.210523	Activator of 90 kDa heat shock protein ATPase	Catalyzes the interconversion of methylthioribose-1- phosphate (MTR-1-P) into methylthioribulose-1-phosphate (MTRu-1-P) (By similarity)
ENOG411DSQS	ENOG411DZRD	0.210089	WD40	40s ribosomal protein
ENOG411DT40	ENOG411DUTE	0.20994	Activator of 90 kDa heat shock protein ATPase	Dehydrogenase
ENOG411DU0N	ENOG411DS98	0.209895	cell division cycle protein 48	Heat shock cognate 70 kDa
ENOG411DU0N	ENOG411DS98	0.209895	cell division cycle protein 48	Heat shock cognate 70 kDa
ENOG411DU0N	ENOG411DS98	0.209895	cell division cycle protein 48	Heat shock cognate 70 kDa
ENOG411DU0N	ENOG411DR2P	0.209856	cell division cycle protein 48	role in photosynthetic sucrose synthesis by catalyzing the rate-limiting step of sucrose biosynthesis from UDP-glucose and fructose- 6-phosphate. Involved in the regulation of carbon partitioning in the leaves of plants. May regulate the synthesis of sucrose and therefore play a major role as a limiting factor in the export of photoassimilates out of the leaf. Plays a role for sucrose availabilit…
ENOG411DU0N	ENOG411DR2P	0.209856	cell division cycle protein 48	role in photosynthetic sucrose synthesis by catalyzing the rate-limiting step of sucrose biosynthesis from UDP-glucose and fructose- 6-phosphate. Involved in the regulation of carbon partitioning in the leaves of plants. May regulate the synthesis of sucrose and therefore play a major role as a limiting factor in the export of photoassimilates out of the leaf. Plays a role for sucrose availabilit…
ENOG411DU0N	ENOG411DR2P	0.209856	cell division cycle protein 48	role in photosynthetic sucrose synthesis by catalyzing the rate-limiting step of sucrose biosynthesis from UDP-glucose and fructose- 6-phosphate. Involved in the regulation of carbon partitioning in the leaves of plants. May regulate the synthesis of sucrose and therefore play a major role as a limiting factor in the export of photoassimilates out of the leaf. Plays a role for sucrose availabilit…
ENOG411E050	ENOG411DQSI	0.209713	Protein fat-free homolog	40S ribosomal protein
ENOG411DSQS	ENOG411DSM9	0.209598	WD40	nuclear export mediator factor
ENOG411E050	ENOG411E49C	0.209574	Protein fat-free homolog	Ribosomal protein S20
ENOG411DU0N	ENOG411EAAN	0.209265	cell division cycle protein 48	ACTIN
ENOG411DU0N	ENOG411EAAN	0.209265	cell division cycle protein 48	ACTIN
ENOG411DU0N	ENOG411EAAN	0.209265	cell division cycle protein 48	ACTIN
ENOG411DSQS	ENOG411E61Z	0.209265	WD40	30S ribosomal protein S15 chloroplastic
ENOG411DU0N	ENOG411E3W8	0.208986	cell division cycle protein 48	DNA-dependent RNA polymerase catalyzes the transcription of DNA into RNA using the four ribonucleoside triphosphates as substrates (By similarity)
ENOG411DU0N	ENOG411E3W8	0.208986	cell division cycle protein 48	DNA-dependent RNA polymerase catalyzes the transcription of DNA into RNA using the four ribonucleoside triphosphates as substrates (By similarity)
ENOG411DU0N	ENOG411E3W8	0.208986	cell division cycle protein 48	DNA-dependent RNA polymerase catalyzes the transcription of DNA into RNA using the four ribonucleoside triphosphates as substrates (By similarity)
ENOG411DSQS	ENOG411DR5P	0.20884	WD40	ribosomal protein
ENOG411DU0N	ENOG411DU75	0.208803	cell division cycle protein 48	DNA replication licensing factor
ENOG411DU0N	ENOG411DU75	0.208803	cell division cycle protein 48	DNA replication licensing factor
ENOG411DU0N	ENOG411DU75	0.208803	cell division cycle protein 48	DNA replication licensing factor
ENOG411DQEB	ENOG411DS9E	0.208748	transport) protein	udp-glucose glycoprotein
ENOG411DQEB	ENOG411DS9E	0.208748	transport) protein	udp-glucose glycoprotein
ENOG411DQEB	ENOG411DS9E	0.208748	transport) protein	udp-glucose glycoprotein
ENOG411DQEB	ENOG411DS9E	0.208748	transport) protein	udp-glucose glycoprotein
ENOG411E050	ENOG411DSFE	0.208582	Protein fat-free homolog	The coatomer is a cytosolic protein complex that binds to dilysine motifs and reversibly associates with Golgi non- clathrin-coated vesicles which further mediate biosynthetic protein transport from the ER via the Golgi up to the trans Golgi network. Coatomer complex is required for budding from Golgi membranes and is essential for the retrograde Golgi-to-ER transport of dilysine-tagged proteins …
ENOG411DPMY	ENOG411DVSP	0.20852	ras-related protein	Cleft lip and palate transmembrane protein
ENOG411DSQS	ENOG411DUF9	0.208455	WD40	Component of the eukaryotic translation initiation factor 3 (eIF-3) complex which is involved in protein synthesis and together with other initiation factors stimulates binding of mRNA and methionyl-tRNAi to the 40S ribosome (By similarity)
ENOG411DSQS	ENOG411E4XW	0.20835	WD40	Histone-like transcription factor (CBF/NF-Y) and archaeal histone
ENOG411DU0N	ENOG411DW4W	0.207898	cell division cycle protein 48	NA
ENOG411DU0N	ENOG411DW4W	0.207898	cell division cycle protein 48	NA
ENOG411DU0N	ENOG411DW4W	0.207898	cell division cycle protein 48	NA
ENOG411DU0N	ENOG411E3NR	0.207826	cell division cycle protein 48	ribosomal protein
ENOG411DU0N	ENOG411E3NR	0.207826	cell division cycle protein 48	ribosomal protein
ENOG411DU0N	ENOG411E3NR	0.207826	cell division cycle protein 48	ribosomal protein
ENOG411E4VW	ENOG411DSP9	0.207739	huntingtin-interacting protein	Argonaute
ENOG411DPMY	ENOG411DTK3	0.207447	ras-related protein	phosphate
ENOG411DRD6	ENOG411DQBT	0.207161	Autophagy protein 16 (ATG16)	WD-40 repeat-containing protein
ENOG411DUMH	ENOG411DXFU	0.206892	transport) protein	WD-40 repeat-containing protein
ENOG411E050	ENOG411DU0P	0.206562	Protein fat-free homolog	One of the primary rRNA binding proteins it binds directly to 16S rRNA where it nucleates assembly of the body of the 30S subunit (By similarity)
ENOG411DSQS	ENOG411DQUH	0.206529	WD40	N(alpha)-acetyltransferase 16 NatA auxiliary
ENOG411DU0N	ENOG411DWXI	0.206331	cell division cycle protein 48	Histone deacetylase
ENOG411DU0N	ENOG411DWXI	0.206331	cell division cycle protein 48	Histone deacetylase
ENOG411DU0N	ENOG411DWXI	0.206331	cell division cycle protein 48	Histone deacetylase
ENOG411DT40	ENOG411DSW9	0.206019	Activator of 90 kDa heat shock protein ATPase	acetolactate synthase
ENOG411DU0N	ENOG411DRF6	0.205793	cell division cycle protein 48	DNA replication licensing factor
ENOG411DU0N	ENOG411DRF6	0.205793	cell division cycle protein 48	DNA replication licensing factor
ENOG411DU0N	ENOG411DRF6	0.205793	cell division cycle protein 48	DNA replication licensing factor
ENOG411DT40	ENOG411DQA3	0.205763	Activator of 90 kDa heat shock protein ATPase	Coatomer subunit
ENOG411DSQS	ENOG411DRS1	0.205337	WD40	DNA-directed RNA polymerase
ENOG411E050	ENOG411DQB1	0.205272	Protein fat-free homolog	40S ribosomal protein S3a
ENOG411DSQS	ENOG411DXBT	0.205141	WD40	60S ribosomal protein
ENOG411DU0N	ENOG411DUSH	0.205059	cell division cycle protein 48	Component of the eukaryotic translation initiation factor 3 (eIF-3) complex which is involved in protein synthesis and together with other initiation factors stimulates binding of mRNA and methionyl-tRNAi to the 40S ribosome (By similarity)
ENOG411DU0N	ENOG411DUSH	0.205059	cell division cycle protein 48	Component of the eukaryotic translation initiation factor 3 (eIF-3) complex which is involved in protein synthesis and together with other initiation factors stimulates binding of mRNA and methionyl-tRNAi to the 40S ribosome (By similarity)
ENOG411DU0N	ENOG411DUSH	0.205059	cell division cycle protein 48	Component of the eukaryotic translation initiation factor 3 (eIF-3) complex which is involved in protein synthesis and together with other initiation factors stimulates binding of mRNA and methionyl-tRNAi to the 40S ribosome (By similarity)
ENOG411DQEB	ENOG411E4PT	0.204862	transport) protein	Small nuclear ribonucleoprotein
ENOG411DQEB	ENOG411E4PT	0.204862	transport) protein	Small nuclear ribonucleoprotein
ENOG411DQEB	ENOG411E4PT	0.204862	transport) protein	Small nuclear ribonucleoprotein
ENOG411DQEB	ENOG411E4PT	0.204862	transport) protein	Small nuclear ribonucleoprotein
ENOG411DSQS	ENOG411DW7V	0.204495	WD40	E3 ubiquitin-protein ligase
ENOG411DSQS	ENOG411DXSD	0.204403	WD40	Protein of unknown function (DUF810)
ENOG411DPMY	ENOG411DYSK	0.204372	ras-related protein	Peptidase family M50
ENOG411DU0N	ENOG411DQ6Z	0.204346	cell division cycle protein 48	pre-mRNA-processing-splicing factor
ENOG411DU0N	ENOG411DQ6Z	0.204346	cell division cycle protein 48	pre-mRNA-processing-splicing factor
ENOG411DU0N	ENOG411DQ6Z	0.204346	cell division cycle protein 48	pre-mRNA-processing-splicing factor
ENOG411DT40	ENOG411DWH8	0.204342	Activator of 90 kDa heat shock protein ATPase	NAD dependent epimerase/dehydratase family
ENOG411DU0N	ENOG411DWKD	0.204291	cell division cycle protein 48	WD domain G-beta repeat
ENOG411DU0N	ENOG411DWKD	0.204291	cell division cycle protein 48	WD domain G-beta repeat
ENOG411DU0N	ENOG411DWKD	0.204291	cell division cycle protein 48	WD domain G-beta repeat
ENOG411E050	ENOG411DWA7	0.204266	Protein fat-free homolog	exocyst complex component
ENOG411DSQS	ENOG411DVKY	0.204205	WD40	NA
ENOG411E050	ENOG411E4SU	0.203877	Protein fat-free homolog	40S ribosomal protein
ENOG411DU0N	ENOG411DV4V	0.203857	cell division cycle protein 48	MCM
ENOG411DU0N	ENOG411DV4V	0.203857	cell division cycle protein 48	MCM
ENOG411DU0N	ENOG411DV4V	0.203857	cell division cycle protein 48	MCM
ENOG411DSQS	ENOG411DX3N	0.203754	WD40	pre-mRNA-processing factor
ENOG411E3Q8	ENOG411E3MS	0.203627	autophagy-related protein	Ribosomal protein L7Ae L30e S12e Gadd45 family protein
ENOG411E3Q8	ENOG411E3MS	0.203627	autophagy-related protein	Ribosomal protein L7Ae L30e S12e Gadd45 family protein
ENOG411E3Q8	ENOG411E3MS	0.203627	autophagy-related protein	Ribosomal protein L7Ae L30e S12e Gadd45 family protein
ENOG411DS36	ENOG411DURQ	0.203596	trafficking protein particle complex subunit 8-like	elongator complex protein
ENOG411DWBI	ENOG411DYF5	0.203195	Breast carcinoma amplified sequence 3	Inherit from euNOG: ATP GTP binding protein
ENOG411DSQS	ENOG411DV2K	0.203167	WD40	DEAD-box ATP-dependent RNA helicase
ENOG411DU0N	ENOG411DT5T	0.202917	cell division cycle protein 48	SWI SNF complex subunit
ENOG411DU0N	ENOG411DT5T	0.202917	cell division cycle protein 48	SWI SNF complex subunit
ENOG411DU0N	ENOG411DT5T	0.202917	cell division cycle protein 48	SWI SNF complex subunit
ENOG411DWBI	ENOG411DT8B	0.202908	Breast carcinoma amplified sequence 3	transcription initiation factor TFIID subunit
ENOG411E050	ENOG411DSKJ	0.202859	Protein fat-free homolog	CCR4-NOT transcription complex subunit
ENOG411DSQS	ENOG411DTFI	0.202798	WD40	ATP-dependent DNA helicase 2 subunit
ENOG411DU0N	ENOG411E36U	0.202708	cell division cycle protein 48	DNA-directed RNA Polymerase
ENOG411DU0N	ENOG411E36U	0.202708	cell division cycle protein 48	DNA-directed RNA Polymerase
ENOG411DU0N	ENOG411E36U	0.202708	cell division cycle protein 48	DNA-directed RNA Polymerase
ENOG411DSQS	ENOG411DSPV	0.20257	WD40	Splicing factor 3B subunit
ENOG411DU0N	ENOG411E4SU	0.202527	cell division cycle protein 48	40S ribosomal protein
ENOG411DU0N	ENOG411E4SU	0.202527	cell division cycle protein 48	40S ribosomal protein
ENOG411DU0N	ENOG411E4SU	0.202527	cell division cycle protein 48	40S ribosomal protein
ENOG411DU0N	ENOG411DVVE	0.202437	cell division cycle protein 48	Essential component of the PAM complex a complex required for the translocation of transit peptide-containing proteins from the inner membrane into the mitochondrial matrix in an ATP-dependent manner (By similarity)
ENOG411DU0N	ENOG411DVVE	0.202437	cell division cycle protein 48	Essential component of the PAM complex a complex required for the translocation of transit peptide-containing proteins from the inner membrane into the mitochondrial matrix in an ATP-dependent manner (By similarity)
ENOG411DU0N	ENOG411DVVE	0.202437	cell division cycle protein 48	Essential component of the PAM complex a complex required for the translocation of transit peptide-containing proteins from the inner membrane into the mitochondrial matrix in an ATP-dependent manner (By similarity)
ENOG411E050	ENOG411DUQI	0.202304	Protein fat-free homolog	Component of the eukaryotic translation initiation factor 3 (eIF-3) complex which is involved in protein synthesis and together with other initiation factors stimulates binding of mRNA and methionyl-tRNAi to the 40S ribosome (By similarity)
ENOG411DUMH	ENOG411DUDJ	0.202272	transport) protein	Protein SAMHD1 homolog
ENOG411DU0N	ENOG411E4TR	0.20227	cell division cycle protein 48	Splicing factor 3B subunit
ENOG411DU0N	ENOG411E4TR	0.20227	cell division cycle protein 48	Splicing factor 3B subunit
ENOG411DU0N	ENOG411E4TR	0.20227	cell division cycle protein 48	Splicing factor 3B subunit
ENOG411DU0N	ENOG411DXYB	0.20221	cell division cycle protein 48	ATP-dependent Clp protease ATP-binding subunit clpA
ENOG411DU0N	ENOG411DXYB	0.20221	cell division cycle protein 48	ATP-dependent Clp protease ATP-binding subunit clpA
ENOG411DU0N	ENOG411DXYB	0.20221	cell division cycle protein 48	ATP-dependent Clp protease ATP-binding subunit clpA
ENOG411E050	ENOG411DTYH	0.2022	Protein fat-free homolog	Rubisco LSMT substrate-binding
ENOG411DSQS	ENOG411DPZK	0.202094	WD40	histone acetyltransferase
ENOG411DRD6	ENOG411EK6B	0.202077	Autophagy protein 16 (ATG16)	DNA binding nucleic acid binding protein binding zinc ion binding
ENOG411DSQS	ENOG411E08J	0.201681	WD40	Calnexin
ENOG411DRD6	ENOG411DXYA	0.201673	Autophagy protein 16 (ATG16)	NA
ENOG411DSQS	ENOG411DX6K	0.201532	WD40	Enhancer of
ENOG411DPMY	ENOG411DV55	0.201469	ras-related protein	b5 reductase
ENOG411DPMY	ENOG411E5WS	0.201237	ras-related protein	Cytochrome b-c1 complex subunit
ENOG411E050	ENOG411E6B8	0.201167	Protein fat-free homolog	ribosomal protein S19
ENOG411DRD6	ENOG411DR3Z	0.201037	Autophagy protein 16 (ATG16)	COP9 signalosome complex subunit
ENOG411E050	ENOG411DQ76	0.201031	Protein fat-free homolog	Pentatricopeptide repeat-containing protein At1g74850
ENOG411DT40	ENOG411DU13	0.200898	Activator of 90 kDa heat shock protein ATPase	tRNA synthetase class I (C) family protein
ENOG411DSQS	ENOG411DTT6	0.200777	WD40	The proteasome is a multicatalytic proteinase complex which is characterized by its ability to cleave peptides with Arg Phe Tyr Leu and Glu adjacent to the leaving group at neutral or slightly basic pH. The proteasome has an ATP-dependent proteolytic activity (By similarity)
ENOG411DRD6	ENOG411DXXQ	0.20067	Autophagy protein 16 (ATG16)	Involved in proper cytoplasmic distribution of mitochondria (By similarity)
ENOG411E050	ENOG411E5NQ	0.200561	Protein fat-free homolog	50S ribosomal protein L28
ENOG411DRD6	ENOG411DXM6	0.200292	Autophagy protein 16 (ATG16)	cop9 signalosome complex subunit
ENOG411DU0N	ENOG411DU69	0.200042	cell division cycle protein 48	WD repeat-containing protein 18-like
ENOG411DU0N	ENOG411DU69	0.200042	cell division cycle protein 48	WD repeat-containing protein 18-like
ENOG411DU0N	ENOG411DU69	0.200042	cell division cycle protein 48	WD repeat-containing protein 18-like
ENOG411DQEB	ENOG411E2QA	0.199992	transport) protein	SKP1-like protein
ENOG411DQEB	ENOG411E2QA	0.199992	transport) protein	SKP1-like protein
ENOG411DQEB	ENOG411E2QA	0.199992	transport) protein	SKP1-like protein
ENOG411DQEB	ENOG411E2QA	0.199992	transport) protein	SKP1-like protein
ENOG411DU0N	ENOG411DYE3	0.199898	cell division cycle protein 48	Tho complex subunit
ENOG411DU0N	ENOG411DYE3	0.199898	cell division cycle protein 48	Tho complex subunit
ENOG411DU0N	ENOG411DYE3	0.199898	cell division cycle protein 48	Tho complex subunit
ENOG411DQEB	ENOG411DV19	0.199848	transport) protein	Staphylococcal nuclease domain-containing protein
ENOG411DQEB	ENOG411DV19	0.199848	transport) protein	Staphylococcal nuclease domain-containing protein
ENOG411DQEB	ENOG411DV19	0.199848	transport) protein	Staphylococcal nuclease domain-containing protein
ENOG411DQEB	ENOG411DV19	0.199848	transport) protein	Staphylococcal nuclease domain-containing protein
ENOG411EF3D	ENOG411E2N1	0.199503	Pfam:MAP1_LC3	Regulator of Vps4 activity in the MVB pathway
ENOG411EF3D	ENOG411E2N1	0.199503	Pfam:MAP1_LC3	Regulator of Vps4 activity in the MVB pathway
ENOG411DU0N	ENOG411DX5N	0.199264	cell division cycle protein 48	Histone deacetylation protein Rxt3
ENOG411DU0N	ENOG411DX5N	0.199264	cell division cycle protein 48	Histone deacetylation protein Rxt3
ENOG411DU0N	ENOG411DX5N	0.199264	cell division cycle protein 48	Histone deacetylation protein Rxt3
ENOG411DQK2	ENOG411DVVX	0.199258	target of rapamycin	Mitochondrial membrane ATP synthase (F(1)F(0) ATP synthase or Complex V) produces ATP from ADP in the presence of a proton gradient across the membrane which is generated by electron transport complexes of the respiratory chain. F-type ATPases consist of two structural domains F(1) - containing the extramembraneous catalytic core and F(0) - containing the membrane proton channel linked together b…
ENOG411DU0N	ENOG411DQ7S	0.19923	cell division cycle protein 48	AP-4 complex subunit
ENOG411DU0N	ENOG411DQ7S	0.19923	cell division cycle protein 48	AP-4 complex subunit
ENOG411DU0N	ENOG411DQ7S	0.19923	cell division cycle protein 48	AP-4 complex subunit
ENOG411DZ8C	ENOG411EMNX	0.199178	ubiquitin-like modifier-activating enzyme	CHROMO
ENOG411DU0N	ENOG411DZR8	0.199079	cell division cycle protein 48	60S ribosomal protein
ENOG411DU0N	ENOG411DZR8	0.199079	cell division cycle protein 48	60S ribosomal protein
ENOG411DU0N	ENOG411DZR8	0.199079	cell division cycle protein 48	60S ribosomal protein
ENOG411DSQS	ENOG411DPTP	0.199027	WD40	Protein RMD5 homolog
ENOG411DSQS	ENOG411DTC1	0.19883	WD40	ribosomal protein
ENOG411DSQS	ENOG411DRVH	0.198785	WD40	enhancer of mRNA-decapping protein
ENOG411DU0N	ENOG411DZRD	0.198763	cell division cycle protein 48	40s ribosomal protein
ENOG411DU0N	ENOG411DZRD	0.198763	cell division cycle protein 48	40s ribosomal protein
ENOG411DU0N	ENOG411DZRD	0.198763	cell division cycle protein 48	40s ribosomal protein
ENOG411DQEB	ENOG411DV2K	0.19848	transport) protein	DEAD-box ATP-dependent RNA helicase
ENOG411DQEB	ENOG411DV2K	0.19848	transport) protein	DEAD-box ATP-dependent RNA helicase
ENOG411DQEB	ENOG411DV2K	0.19848	transport) protein	DEAD-box ATP-dependent RNA helicase
ENOG411DQEB	ENOG411DV2K	0.19848	transport) protein	DEAD-box ATP-dependent RNA helicase
ENOG411DU0N	ENOG411E0U4	0.198451	cell division cycle protein 48	small nuclear ribonucleoprotein-associated protein
ENOG411DU0N	ENOG411E0U4	0.198451	cell division cycle protein 48	small nuclear ribonucleoprotein-associated protein
ENOG411DU0N	ENOG411E0U4	0.198451	cell division cycle protein 48	small nuclear ribonucleoprotein-associated protein
ENOG411DT40	ENOG411DRSR	0.198405	Activator of 90 kDa heat shock protein ATPase	seryl-trna synthetase
ENOG411DU0N	ENOG411DUHE	0.198054	cell division cycle protein 48	Tho complex subunit
ENOG411DU0N	ENOG411DUHE	0.198054	cell division cycle protein 48	Tho complex subunit
ENOG411DU0N	ENOG411DUHE	0.198054	cell division cycle protein 48	Tho complex subunit
ENOG411DQEB	ENOG411E303	0.197674	transport) protein	Small nuclear ribonucleoprotein
ENOG411DQEB	ENOG411E303	0.197674	transport) protein	Small nuclear ribonucleoprotein
ENOG411DQEB	ENOG411E303	0.197674	transport) protein	Small nuclear ribonucleoprotein
ENOG411DQEB	ENOG411E303	0.197674	transport) protein	Small nuclear ribonucleoprotein
ENOG411E5CF	ENOG411E343	0.197664	transmembrane protein 93	NADH dehydrogenase ubiquinone 1 alpha subcomplex subunit
ENOG411DU0N	ENOG411DRBI	0.19764	cell division cycle protein 48	Pyruvate kinase
ENOG411DU0N	ENOG411DRBI	0.19764	cell division cycle protein 48	Pyruvate kinase
ENOG411DU0N	ENOG411DRBI	0.19764	cell division cycle protein 48	Pyruvate kinase
ENOG411E050	ENOG411DSET	0.197008	Protein fat-free homolog	26S proteasome non-atpase regulatory subunit
ENOG411DQK2	ENOG411E6Q3	0.196921	target of rapamycin	Binds 16S rRNA required for the assembly of 30S particles (By similarity)
ENOG411DU0N	ENOG411E7A4	0.196815	cell division cycle protein 48	60S acidic ribosomal protein
ENOG411DU0N	ENOG411E7A4	0.196815	cell division cycle protein 48	60S acidic ribosomal protein
ENOG411DU0N	ENOG411E7A4	0.196815	cell division cycle protein 48	60S acidic ribosomal protein
ENOG411DSQS	ENOG411DYFG	0.196734	WD40	vacuolar protein sorting-associated protein 11
ENOG411DSQS	ENOG411E0CN	0.196475	WD40	WD repeat-containing protein
ENOG411DSQS	ENOG411E2RG	0.196302	WD40	Ribosomal protein S13
ENOG411DS36	ENOG411DSKY	0.196202	trafficking protein particle complex subunit 8-like	Trafficking protein particle complex subunit
ENOG411DU0N	ENOG411DPXD	0.19595	cell division cycle protein 48	Glutamyl-tRNA synthetase
ENOG411DU0N	ENOG411DPXD	0.19595	cell division cycle protein 48	Glutamyl-tRNA synthetase
ENOG411DU0N	ENOG411DPXD	0.19595	cell division cycle protein 48	Glutamyl-tRNA synthetase
ENOG411E050	ENOG411DXBG	0.195904	Protein fat-free homolog	ATP-dependent DNA helicase 2 subunit
ENOG411DSQS	ENOG411DXEM	0.195813	WD40	H ACA ribonucleoprotein complex subunit
ENOG411DU0N	ENOG411DY9V	0.195723	cell division cycle protein 48	One of the primary rRNA binding proteins it binds directly to 16S rRNA where it nucleates assembly of the head domain of the 30S subunit (By similarity)
ENOG411DU0N	ENOG411DY9V	0.195723	cell division cycle protein 48	One of the primary rRNA binding proteins it binds directly to 16S rRNA where it nucleates assembly of the head domain of the 30S subunit (By similarity)
ENOG411DU0N	ENOG411DY9V	0.195723	cell division cycle protein 48	One of the primary rRNA binding proteins it binds directly to 16S rRNA where it nucleates assembly of the head domain of the 30S subunit (By similarity)
ENOG411DU0N	ENOG411DY7B	0.19528	cell division cycle protein 48	golgin candidate
ENOG411DU0N	ENOG411DY7B	0.19528	cell division cycle protein 48	golgin candidate
ENOG411DU0N	ENOG411DY7B	0.19528	cell division cycle protein 48	golgin candidate
ENOG411DSQS	ENOG411DPZ6	0.194573	WD40	ATP-dependent RNA helicase
ENOG411DU0N	ENOG411DPUH	0.194467	cell division cycle protein 48	DNA-directed RNA Polymerase
ENOG411DU0N	ENOG411DPUH	0.194467	cell division cycle protein 48	DNA-directed RNA Polymerase
ENOG411DU0N	ENOG411DPUH	0.194467	cell division cycle protein 48	DNA-directed RNA Polymerase
ENOG411DT40	ENOG411DT6V	0.194381	Activator of 90 kDa heat shock protein ATPase	calcium-dependent protein kinase
ENOG411E050	ENOG411DTNK	0.194236	Protein fat-free homolog	40s ribosomal protein
ENOG411DRD6	ENOG411DQRK	0.194211	Autophagy protein 16 (ATG16)	AP-2 complex subunit
ENOG411DSQS	ENOG411DW9S	0.19417	WD40	exocyst complex component
ENOG411E050	ENOG411E2TM	0.194167	Protein fat-free homolog	30S ribosomal protein S10
ENOG411DSQS	ENOG411DZR8	0.194112	WD40	60S ribosomal protein
ENOG411DSQS	ENOG411E3NR	0.194013	WD40	ribosomal protein
ENOG411DPMY	ENOG411DT3C	0.193884	ras-related protein	GDT1-like protein 2
ENOG411DU0N	ENOG411DRGZ	0.193646	cell division cycle protein 48	Methionyl-trna
ENOG411DU0N	ENOG411DRGZ	0.193646	cell division cycle protein 48	Methionyl-trna
ENOG411DU0N	ENOG411DRGZ	0.193646	cell division cycle protein 48	Methionyl-trna
ENOG411DSQS	ENOG411E56X	0.193328	WD40	ribosomal protein S6
ENOG411DSQS	ENOG411DU0N	0.193323	WD40	cell division cycle protein 48
ENOG411DU0N	ENOG411DSQS	0.193323	cell division cycle protein 48	WD40
ENOG411DU0N	ENOG411DSQS	0.193323	cell division cycle protein 48	WD40
ENOG411DU0N	ENOG411DSQS	0.193323	cell division cycle protein 48	WD40
ENOG411DT40	ENOG411DTW1	0.193281	Activator of 90 kDa heat shock protein ATPase	apoptosis inhibitor
ENOG411DSQS	ENOG411DWXI	0.193227	WD40	Histone deacetylase
ENOG411DSQS	ENOG411DRAB	0.193224	WD40	K08486 syntaxin 1B 2 3
ENOG411DRD6	ENOG411DTFI	0.193163	Autophagy protein 16 (ATG16)	ATP-dependent DNA helicase 2 subunit
ENOG411DSQS	ENOG411DRWE	0.193142	WD40	Guanylate-binding protein C-terminal domain
ENOG411DSQS	ENOG411DQ0Q	0.193126	WD40	histone acetyltransferase
ENOG411DQEB	ENOG411DVJQ	0.193105	transport) protein	T-complex protein 1 subunit
ENOG411DQEB	ENOG411DVJQ	0.193105	transport) protein	T-complex protein 1 subunit
ENOG411DQEB	ENOG411DVJQ	0.193105	transport) protein	T-complex protein 1 subunit
ENOG411DQEB	ENOG411DVJQ	0.193105	transport) protein	T-complex protein 1 subunit
ENOG411DU0N	ENOG411DPQP	0.193099	cell division cycle protein 48	U4 U6 small nuclear ribonucleoprotein
ENOG411DU0N	ENOG411DPQP	0.193099	cell division cycle protein 48	U4 U6 small nuclear ribonucleoprotein
ENOG411DU0N	ENOG411DPQP	0.193099	cell division cycle protein 48	U4 U6 small nuclear ribonucleoprotein
ENOG411DPMY	ENOG411E3U5	0.193084	ras-related protein	NA
ENOG411DT40	ENOG411DQ27	0.192966	Activator of 90 kDa heat shock protein ATPase	phosphoribosylglycinamide formyltransferase
ENOG411DUMH	ENOG411DWCC	0.192872	transport) protein	Glycyl-tRNA synthetase 2
ENOG411DSQS	ENOG411EMPK	0.192787	WD40	DNA gyrase subunit A
ENOG411DSQS	ENOG411DU6S	0.192598	WD40	translation initiation factor
ENOG411DU0N	ENOG411DSE5	0.19258	cell division cycle protein 48	protein SEC13 homolog
ENOG411DU0N	ENOG411DSE5	0.19258	cell division cycle protein 48	protein SEC13 homolog
ENOG411DU0N	ENOG411DSE5	0.19258	cell division cycle protein 48	protein SEC13 homolog
ENOG411DTJW	ENOG411DPS2	0.192375	Regulatory-associated protein of	Cyclin-dependent kinase
ENOG411DQK2	ENOG411DTZX	0.192342	target of rapamycin	DNA methyltransferase 1-associated protein
ENOG411DU0N	ENOG411DTET	0.192312	cell division cycle protein 48	serine threonine-protein phosphatase 6 regulatory subunit
ENOG411DU0N	ENOG411DTET	0.192312	cell division cycle protein 48	serine threonine-protein phosphatase 6 regulatory subunit
ENOG411DU0N	ENOG411DTET	0.192312	cell division cycle protein 48	serine threonine-protein phosphatase 6 regulatory subunit
ENOG411DU0N	ENOG411DQI2	0.192275	cell division cycle protein 48	nuclear pore complex protein Nup205-like
ENOG411DU0N	ENOG411DQI2	0.192275	cell division cycle protein 48	nuclear pore complex protein Nup205-like
ENOG411DU0N	ENOG411DQI2	0.192275	cell division cycle protein 48	nuclear pore complex protein Nup205-like
ENOG411DZ8C	ENOG411DVDX	0.192121	ubiquitin-like modifier-activating enzyme	ubiquitin carboxyl-terminal hydrolase
ENOG411DRD6	ENOG411DWKG	0.191933	Autophagy protein 16 (ATG16)	activating signal cointegrator 1 complex subunit
ENOG411E050	ENOG411DRHR	0.191906	Protein fat-free homolog	40s ribosomal protein
ENOG411DPMY	ENOG411E2KJ	0.191833	ras-related protein	ATP synthase protein
ENOG411DQK2	ENOG411DURQ	0.19175	target of rapamycin	elongator complex protein
ENOG411DQK2	ENOG411DWEY	0.19164	target of rapamycin	atp synthase
ENOG411DT40	ENOG411DYXP	0.191306	Activator of 90 kDa heat shock protein ATPase	formate dehydrogenase
ENOG411DQK2	ENOG411DQ6Z	0.191292	target of rapamycin	pre-mRNA-processing-splicing factor
ENOG411E06A	ENOG411DVJD	0.191255	Ribonuclease	Memo-like protein
ENOG411DZ8C	ENOG411E3W8	0.191228	ubiquitin-like modifier-activating enzyme	DNA-dependent RNA polymerase catalyzes the transcription of DNA into RNA using the four ribonucleoside triphosphates as substrates (By similarity)
ENOG411DU0N	ENOG411DXSD	0.191118	cell division cycle protein 48	Protein of unknown function (DUF810)
ENOG411DU0N	ENOG411DXSD	0.191118	cell division cycle protein 48	Protein of unknown function (DUF810)
ENOG411DU0N	ENOG411DXSD	0.191118	cell division cycle protein 48	Protein of unknown function (DUF810)
ENOG411DU0N	ENOG411DPPM	0.191054	cell division cycle protein 48	Inherit from NOG: AHNAK nucleoprotein
ENOG411DU0N	ENOG411DPPM	0.191054	cell division cycle protein 48	Inherit from NOG: AHNAK nucleoprotein
ENOG411DU0N	ENOG411DPPM	0.191054	cell division cycle protein 48	Inherit from NOG: AHNAK nucleoprotein
ENOG411DSQS	ENOG411DZZX	0.190917	WD40	ATP-dependent helicase
ENOG411DU0N	ENOG411DT6Y	0.190732	cell division cycle protein 48	Vacuolar protein sorting-associated protein
ENOG411DU0N	ENOG411DT6Y	0.190732	cell division cycle protein 48	Vacuolar protein sorting-associated protein
ENOG411DU0N	ENOG411DT6Y	0.190732	cell division cycle protein 48	Vacuolar protein sorting-associated protein
ENOG411DU0N	ENOG411DU5U	0.190679	cell division cycle protein 48	Ribosomal protein L15
ENOG411DU0N	ENOG411DU5U	0.190679	cell division cycle protein 48	Ribosomal protein L15
ENOG411DU0N	ENOG411DU5U	0.190679	cell division cycle protein 48	Ribosomal protein L15
ENOG411E050	ENOG411DVTB	0.190569	Protein fat-free homolog	structural maintenance of chromosomes protein
ENOG411DQK2	ENOG411DS36	0.190489	target of rapamycin	trafficking protein particle complex subunit 8-like
ENOG411DS36	ENOG411DQK2	0.190489	trafficking protein particle complex subunit 8-like	target of rapamycin
ENOG411DS36	ENOG411DR19	0.190212	trafficking protein particle complex subunit 8-like	Replication factor C subunit
ENOG411DT40	ENOG411DRS9	0.190199	Activator of 90 kDa heat shock protein ATPase	threonyl-tRNA synthetase
ENOG411DU0N	ENOG411DSK2	0.190148	cell division cycle protein 48	ATP-dependent Clp protease proteolytic subunit
ENOG411DU0N	ENOG411DSK2	0.190148	cell division cycle protein 48	ATP-dependent Clp protease proteolytic subunit
ENOG411DU0N	ENOG411DSK2	0.190148	cell division cycle protein 48	ATP-dependent Clp protease proteolytic subunit
ENOG411DU0N	ENOG411DVA1	0.190143	cell division cycle protein 48	2-oxoglutarate dehydrogenase
ENOG411DU0N	ENOG411DVA1	0.190143	cell division cycle protein 48	2-oxoglutarate dehydrogenase
ENOG411DU0N	ENOG411DVA1	0.190143	cell division cycle protein 48	2-oxoglutarate dehydrogenase
ENOG411DWMP	ENOG411DSYP	0.190093	Autophagy-related protein 11	pre-mRNA-splicing factor SPF27 homolog
ENOG411DSQS	ENOG411DSK3	0.189979	WD40	60S ribosomal protein
ENOG411DT40	ENOG411DRGD	0.189934	Activator of 90 kDa heat shock protein ATPase	RNA helicase
ENOG411DSQS	ENOG411DTPF	0.189893	WD40	dihydrolipoyllysine-residue acetyltransferase component 1 of pyruvate dehydrogenase complex
ENOG411DSQS	ENOG411DSKT	0.189839	WD40	26S proteasome non-atpase regulatory subunit
ENOG411DSQS	ENOG411DWN9	0.189773	WD40	Component of the FACT complex a general chromatin factor that acts to reorganize nucleosomes. The FACT complex is involved in multiple processes that require DNA as a template such as mRNA elongation DNA replication and DNA repair. During transcription elongation the FACT complex acts as a histone chaperone that both destabilizes and restores nucleosomal structure. It facilitates the passage of R…
ENOG411DU0N	ENOG411E2TY	0.189745	cell division cycle protein 48	60S ribosomal protein L27
ENOG411DU0N	ENOG411E2TY	0.189745	cell division cycle protein 48	60S ribosomal protein L27
ENOG411DU0N	ENOG411E2TY	0.189745	cell division cycle protein 48	60S ribosomal protein L27
ENOG411DQEB	ENOG411DT8H	0.189669	transport) protein	eukaryotic initiation factor
ENOG411DQEB	ENOG411DT8H	0.189669	transport) protein	eukaryotic initiation factor
ENOG411DQEB	ENOG411DT8H	0.189669	transport) protein	eukaryotic initiation factor
ENOG411DQEB	ENOG411DT8H	0.189669	transport) protein	eukaryotic initiation factor
ENOG411DSQS	ENOG411DVJX	0.189661	WD40	ribosomal protein
ENOG411DU0N	ENOG411E4PZ	0.189392	cell division cycle protein 48	60S ribosomal protein L36
ENOG411DU0N	ENOG411E4PZ	0.189392	cell division cycle protein 48	60S ribosomal protein L36
ENOG411DU0N	ENOG411E4PZ	0.189392	cell division cycle protein 48	60S ribosomal protein L36
ENOG411DQK2	ENOG411DPU4	0.189305	target of rapamycin	The coatomer is a cytosolic protein complex that binds to dilysine motifs and reversibly associates with Golgi non- clathrin-coated vesicles which further mediate biosynthetic protein transport from the ER via the Golgi up to the trans Golgi network. Coatomer complex is required for budding from Golgi membranes and is essential for the retrograde Golgi-to-ER transport of dilysine-tagged proteins …
ENOG411DU0N	ENOG411DTZ8	0.189094	cell division cycle protein 48	translational activator
ENOG411DU0N	ENOG411DTZ8	0.189094	cell division cycle protein 48	translational activator
ENOG411DU0N	ENOG411DTZ8	0.189094	cell division cycle protein 48	translational activator
ENOG411DU0N	ENOG411DT41	0.189075	cell division cycle protein 48	DEAD-box ATP-dependent RNA helicase
ENOG411DU0N	ENOG411DT41	0.189075	cell division cycle protein 48	DEAD-box ATP-dependent RNA helicase
ENOG411DU0N	ENOG411DT41	0.189075	cell division cycle protein 48	DEAD-box ATP-dependent RNA helicase
ENOG411DSQS	ENOG411DPUB	0.18893	WD40	60S ribosomal protein
ENOG411DRD6	ENOG411DU75	0.188826	Autophagy protein 16 (ATG16)	DNA replication licensing factor
ENOG411DRD6	ENOG411DVJ7	0.188681	Autophagy protein 16 (ATG16)	DNA-directed RNA polymerase
ENOG411DSQS	ENOG411E7A4	0.188574	WD40	60S acidic ribosomal protein
ENOG411DT40	ENOG411DQ33	0.188542	Activator of 90 kDa heat shock protein ATPase	s-formylglutathione
ENOG411DU0N	ENOG411DRB2	0.188501	cell division cycle protein 48	transcription initiation factor TFIID subunit
ENOG411DU0N	ENOG411DRB2	0.188501	cell division cycle protein 48	transcription initiation factor TFIID subunit
ENOG411DU0N	ENOG411DRB2	0.188501	cell division cycle protein 48	transcription initiation factor TFIID subunit
ENOG411E3Q8	ENOG411DRUN	0.188381	autophagy-related protein	Peptidyl-prolyl cis-trans isomerase
ENOG411E3Q8	ENOG411DRUN	0.188381	autophagy-related protein	Peptidyl-prolyl cis-trans isomerase
ENOG411E3Q8	ENOG411DRUN	0.188381	autophagy-related protein	Peptidyl-prolyl cis-trans isomerase
ENOG411DSQS	ENOG411DWEV	0.18822	WD40	The proteasome is a multicatalytic proteinase complex which is characterized by its ability to cleave peptides with Arg Phe Tyr Leu and Glu adjacent to the leaving group at neutral or slightly basic pH. The proteasome has an ATP-dependent proteolytic activity (By similarity)
ENOG411DSQS	ENOG411E3NQ	0.188194	WD40	histone h2a
ENOG411DTJW	ENOG411DS62	0.188122	Regulatory-associated protein of	casein kinase II subunit
ENOG411DSQS	ENOG411DZ3M	0.188092	WD40	Brefeldin A-inhibited guanine nucleotide-exchange protein
ENOG411DSQS	ENOG411DZYR	0.188034	WD40	DnaJ homolog subfamily C
ENOG411DWBI	ENOG411DVDX	0.18792	Breast carcinoma amplified sequence 3	ubiquitin carboxyl-terminal hydrolase
ENOG411DRD6	ENOG411DSYX	0.187757	Autophagy protein 16 (ATG16)	histone deacetylase
ENOG411DSQS	ENOG411DS48	0.187709	WD40	Sister chromatid cohesion protein PDS5
ENOG411DU0N	ENOG411DV3Y	0.18752	cell division cycle protein 48	DNA-directed RNA Polymerase
ENOG411DU0N	ENOG411DV3Y	0.18752	cell division cycle protein 48	DNA-directed RNA Polymerase
ENOG411DU0N	ENOG411DV3Y	0.18752	cell division cycle protein 48	DNA-directed RNA Polymerase
ENOG411DU0N	ENOG411DSSU	0.187356	cell division cycle protein 48	Inherit from KOG: Strawberry notch homolog
ENOG411DU0N	ENOG411DSSU	0.187356	cell division cycle protein 48	Inherit from KOG: Strawberry notch homolog
ENOG411DU0N	ENOG411DSSU	0.187356	cell division cycle protein 48	Inherit from KOG: Strawberry notch homolog
ENOG411DSQS	ENOG411EABT	0.187112	WD40	Tubulin is the major constituent of microtubules. It binds two moles of GTP one at an exchangeable site on the beta chain and one at a non-exchangeable site on the alpha chain
ENOG411DSQS	ENOG411DX7H	0.186781	WD40	Paired amphipathic helix protein Sin3-like
ENOG411DU0N	ENOG411E3A8	0.186772	cell division cycle protein 48	40s ribosomal protein
ENOG411DU0N	ENOG411E3A8	0.186772	cell division cycle protein 48	40s ribosomal protein
ENOG411DU0N	ENOG411E3A8	0.186772	cell division cycle protein 48	40s ribosomal protein
ENOG411DT40	ENOG411DY3T	0.18677	Activator of 90 kDa heat shock protein ATPase	Isocitrate dehydrogenase NADP
ENOG411DSQS	ENOG411DT6T	0.186762	WD40	cleavage and polyadenylation specificity factor subunit
ENOG411DUMH	ENOG411DQ4U	0.186548	transport) protein	inactive purple acid phosphatase
ENOG411DT40	ENOG411DS05	0.186547	Activator of 90 kDa heat shock protein ATPase	tyrosyl-tRNA synthetase
ENOG411DT40	ENOG411DRBH	0.186308	Activator of 90 kDa heat shock protein ATPase	2-isopropylmalate synthase
ENOG411DU0N	ENOG411DYRE	0.186204	cell division cycle protein 48	AP-1 complex subunit
ENOG411DU0N	ENOG411DYRE	0.186204	cell division cycle protein 48	AP-1 complex subunit
ENOG411DU0N	ENOG411DYRE	0.186204	cell division cycle protein 48	AP-1 complex subunit
ENOG411DSQS	ENOG411E303	0.18619	WD40	Small nuclear ribonucleoprotein
ENOG411DPMY	ENOG411E264	0.186113	ras-related protein	plasma membrane intrinsic protein
ENOG411E050	ENOG411DVQS	0.1861	Protein fat-free homolog	translation Initiation Factor
ENOG411DW0X	ENOG411DTX8	0.185871	Snf1-related protein kinase	Cysteine desulfurase
ENOG411E050	ENOG411E6XF	0.185796	Protein fat-free homolog	ribosomal protein L22
ENOG411DSQS	ENOG411E3MS	0.185789	WD40	Ribosomal protein L7Ae L30e S12e Gadd45 family protein
ENOG411E050	ENOG411DVFS	0.185677	Protein fat-free homolog	26S protease regulatory subunit
ENOG411DQK2	ENOG411DQAJ	0.18566	target of rapamycin	The coatomer is a cytosolic protein complex that binds to dilysine motifs and reversibly associates with Golgi non- clathrin-coated vesicles which further mediate biosynthetic protein transport from the ER via the Golgi up to the trans Golgi network. Coatomer complex is required for budding from Golgi membranes and is essential for the retrograde Golgi-to-ER transport of dilysine-tagged proteins …
ENOG411DU0N	ENOG411E3BG	0.185651	cell division cycle protein 48	Histone deacetylase
ENOG411DU0N	ENOG411E3BG	0.185651	cell division cycle protein 48	Histone deacetylase
ENOG411DU0N	ENOG411E3BG	0.185651	cell division cycle protein 48	Histone deacetylase
ENOG411DWMP	ENOG411DVFJ	0.185497	Autophagy-related protein 11	Histone deacetylase
ENOG411DSQS	ENOG411E4ZB	0.18522	WD40	h ACA ribonucleoprotein complex subunit 1-like protein
ENOG411DSQS	ENOG411E3RZ	0.185113	WD40	Core component of nucleosome. Nucleosomes wrap and compact DNA into chromatin limiting DNA accessibility to the cellular machineries which require DNA as a template. Histones thereby play a central role in transcription regulation DNA repair DNA replication and chromosomal stability. DNA accessibility is regulated via a complex set of post-translational modifications of histones also called histo…
ENOG411DSQS	ENOG411DXTT	0.1851	WD40	NA
ENOG411DT40	ENOG411DQ39	0.184975	Activator of 90 kDa heat shock protein ATPase	splicing factor U2af large subunit
ENOG411DU0N	ENOG411DV19	0.184968	cell division cycle protein 48	Staphylococcal nuclease domain-containing protein
ENOG411DU0N	ENOG411DV19	0.184968	cell division cycle protein 48	Staphylococcal nuclease domain-containing protein
ENOG411DU0N	ENOG411DV19	0.184968	cell division cycle protein 48	Staphylococcal nuclease domain-containing protein
ENOG411DT40	ENOG411DYWS	0.184961	Activator of 90 kDa heat shock protein ATPase	beta-galactosidase
ENOG411E050	ENOG411E2S2	0.184783	Protein fat-free homolog	ribosomal protein
ENOG411DWBI	ENOG411E5ZG	0.184736	Breast carcinoma amplified sequence 3	protein binding zinc ion binding
ENOG411E3Q8	ENOG411DYNX	0.184689	autophagy-related protein	fruit protein
ENOG411E3Q8	ENOG411DYNX	0.184689	autophagy-related protein	fruit protein
ENOG411E3Q8	ENOG411DYNX	0.184689	autophagy-related protein	fruit protein
ENOG411DT40	ENOG411DT1E	0.184519	Activator of 90 kDa heat shock protein ATPase	Arginyl-tRNA synthetase
ENOG411E050	ENOG411DUSH	0.184502	Protein fat-free homolog	Component of the eukaryotic translation initiation factor 3 (eIF-3) complex which is involved in protein synthesis and together with other initiation factors stimulates binding of mRNA and methionyl-tRNAi to the 40S ribosome (By similarity)
ENOG411DU0N	ENOG411DR90	0.1844	cell division cycle protein 48	eukaryotic translation initiation factor
ENOG411DU0N	ENOG411DR90	0.1844	cell division cycle protein 48	eukaryotic translation initiation factor
ENOG411DU0N	ENOG411DR90	0.1844	cell division cycle protein 48	eukaryotic translation initiation factor
ENOG411DU0N	ENOG411DQ83	0.184395	cell division cycle protein 48	GTP-binding nuclear protein
ENOG411DU0N	ENOG411DQ83	0.184395	cell division cycle protein 48	GTP-binding nuclear protein
ENOG411DU0N	ENOG411DQ83	0.184395	cell division cycle protein 48	GTP-binding nuclear protein
ENOG411DQEB	ENOG411EKI1	0.184344	transport) protein	Component of the acetyl coenzyme A carboxylase (ACC) complex. Biotin carboxylase (BC) catalyzes the carboxylation of biotin on its carrier protein (BCCP) and then the CO(2) group is transferred by the transcarboxylase to acetyl-CoA to form malonyl- CoA (By similarity)
ENOG411DQEB	ENOG411EKI1	0.184344	transport) protein	Component of the acetyl coenzyme A carboxylase (ACC) complex. Biotin carboxylase (BC) catalyzes the carboxylation of biotin on its carrier protein (BCCP) and then the CO(2) group is transferred by the transcarboxylase to acetyl-CoA to form malonyl- CoA (By similarity)
ENOG411DQEB	ENOG411EKI1	0.184344	transport) protein	Component of the acetyl coenzyme A carboxylase (ACC) complex. Biotin carboxylase (BC) catalyzes the carboxylation of biotin on its carrier protein (BCCP) and then the CO(2) group is transferred by the transcarboxylase to acetyl-CoA to form malonyl- CoA (By similarity)
ENOG411DQEB	ENOG411EKI1	0.184344	transport) protein	Component of the acetyl coenzyme A carboxylase (ACC) complex. Biotin carboxylase (BC) catalyzes the carboxylation of biotin on its carrier protein (BCCP) and then the CO(2) group is transferred by the transcarboxylase to acetyl-CoA to form malonyl- CoA (By similarity)
ENOG411DRD6	ENOG411DSFU	0.184334	Autophagy protein 16 (ATG16)	Signal-recognition-particle assembly has a crucial role in targeting secretory proteins to the rough endoplasmic reticulum membrane (By similarity)
ENOG411DT40	ENOG411DSMI	0.184238	Activator of 90 kDa heat shock protein ATPase	4-coumarate--CoA ligase-like
ENOG411DU0N	ENOG411DUA2	0.184125	cell division cycle protein 48	Component of the eukaryotic translation initiation factor 3 (eIF-3) complex which is involved in protein synthesis and together with other initiation factors stimulates binding of mRNA and methionyl-tRNAi to the 40S ribosome (By similarity)
ENOG411DU0N	ENOG411DUA2	0.184125	cell division cycle protein 48	Component of the eukaryotic translation initiation factor 3 (eIF-3) complex which is involved in protein synthesis and together with other initiation factors stimulates binding of mRNA and methionyl-tRNAi to the 40S ribosome (By similarity)
ENOG411DU0N	ENOG411DUA2	0.184125	cell division cycle protein 48	Component of the eukaryotic translation initiation factor 3 (eIF-3) complex which is involved in protein synthesis and together with other initiation factors stimulates binding of mRNA and methionyl-tRNAi to the 40S ribosome (By similarity)
ENOG411DSQS	ENOG411E0B3	0.183948	WD40	60s ribosomal protein l18a-1
ENOG411E4VW	ENOG411DXH2	0.183883	huntingtin-interacting protein	Heat Shock Protein
ENOG411E050	ENOG411E6HJ	0.183867	Protein fat-free homolog	30S ribosomal protein S16 chloroplastic
ENOG411DQEB	ENOG411DSBB	0.183771	transport) protein	eukaryotic translation initiation factor 2
ENOG411DQEB	ENOG411DSBB	0.183771	transport) protein	eukaryotic translation initiation factor 2
ENOG411DQEB	ENOG411DSBB	0.183771	transport) protein	eukaryotic translation initiation factor 2
ENOG411DQEB	ENOG411DSBB	0.183771	transport) protein	eukaryotic translation initiation factor 2
ENOG411DU0N	ENOG411DT8C	0.183689	cell division cycle protein 48	Heat Shock Protein
ENOG411DU0N	ENOG411DT8C	0.183689	cell division cycle protein 48	Heat Shock Protein
ENOG411DU0N	ENOG411DT8C	0.183689	cell division cycle protein 48	Heat Shock Protein
ENOG411DU0N	ENOG411E303	0.183671	cell division cycle protein 48	Small nuclear ribonucleoprotein
ENOG411DU0N	ENOG411E303	0.183671	cell division cycle protein 48	Small nuclear ribonucleoprotein
ENOG411DU0N	ENOG411E303	0.183671	cell division cycle protein 48	Small nuclear ribonucleoprotein
ENOG411DSQS	ENOG411DQD4	0.18364	WD40	conserved oligomeric Golgi complex
ENOG411DU0N	ENOG411DPZY	0.183575	cell division cycle protein 48	acidic leucine-rich nuclear phosphoprotein 32-related
ENOG411DU0N	ENOG411DPZY	0.183575	cell division cycle protein 48	acidic leucine-rich nuclear phosphoprotein 32-related
ENOG411DU0N	ENOG411DPZY	0.183575	cell division cycle protein 48	acidic leucine-rich nuclear phosphoprotein 32-related
ENOG411DT40	ENOG411DS5R	0.183564	Activator of 90 kDa heat shock protein ATPase	UPF0061 protein
ENOG411DSQS	ENOG411DS0R	0.183508	WD40	ribosomal protein
ENOG411DSQS	ENOG411DU8M	0.183483	WD40	dynamin-related protein
ENOG411E050	ENOG411DQ2S	0.183366	Protein fat-free homolog	NA
ENOG411DSQS	ENOG411E3BP	0.183312	WD40	transcription initiation factor
ENOG411DQK2	ENOG411E40C	0.183136	target of rapamycin	ribosomal protein L14
ENOG411DQEB	ENOG411DQVX	0.182992	transport) protein	Exosome complex component
ENOG411DQEB	ENOG411DQVX	0.182992	transport) protein	Exosome complex component
ENOG411DQEB	ENOG411DQVX	0.182992	transport) protein	Exosome complex component
ENOG411DQEB	ENOG411DQVX	0.182992	transport) protein	Exosome complex component
ENOG411DT40	ENOG411DQAU	0.182986	Activator of 90 kDa heat shock protein ATPase	alpha-glucosidase
ENOG411DU0N	ENOG411DWFF	0.182913	cell division cycle protein 48	U2 small nuclear ribonucleoprotein
ENOG411DU0N	ENOG411DWFF	0.182913	cell division cycle protein 48	U2 small nuclear ribonucleoprotein
ENOG411DU0N	ENOG411DWFF	0.182913	cell division cycle protein 48	U2 small nuclear ribonucleoprotein
ENOG411DYBM	ENOG411DS62	0.182755	MATH domain-containing protein	casein kinase II subunit
ENOG411DYBM	ENOG411DS62	0.182755	MATH domain-containing protein	casein kinase II subunit
ENOG411DU0N	ENOG411DR6U	0.182549	cell division cycle protein 48	protein RRP5 homolog
ENOG411DU0N	ENOG411DR6U	0.182549	cell division cycle protein 48	protein RRP5 homolog
ENOG411DU0N	ENOG411DR6U	0.182549	cell division cycle protein 48	protein RRP5 homolog
ENOG411DU0N	ENOG411DSV8	0.182462	cell division cycle protein 48	DNA-directed RNA Polymerase
ENOG411DU0N	ENOG411DSV8	0.182462	cell division cycle protein 48	DNA-directed RNA Polymerase
ENOG411DU0N	ENOG411DSV8	0.182462	cell division cycle protein 48	DNA-directed RNA Polymerase
ENOG411E050	ENOG411DW9S	0.18243	Protein fat-free homolog	exocyst complex component
ENOG411DT40	ENOG411DPT0	0.182403	Activator of 90 kDa heat shock protein ATPase	phosphoserine aminotransferase
ENOG411DYBM	ENOG411DQGC	0.182358	MATH domain-containing protein	6-phosphofructo-2-kinase
ENOG411DYBM	ENOG411DQGC	0.182358	MATH domain-containing protein	6-phosphofructo-2-kinase
ENOG411DU0N	ENOG411DRBH	0.182184	cell division cycle protein 48	2-isopropylmalate synthase
ENOG411DU0N	ENOG411DRBH	0.182184	cell division cycle protein 48	2-isopropylmalate synthase
ENOG411DU0N	ENOG411DRBH	0.182184	cell division cycle protein 48	2-isopropylmalate synthase
ENOG411DU0N	ENOG411DRJ2	0.182133	cell division cycle protein 48	60S ribosomal protein L18
ENOG411DU0N	ENOG411DRJ2	0.182133	cell division cycle protein 48	60S ribosomal protein L18
ENOG411DU0N	ENOG411DRJ2	0.182133	cell division cycle protein 48	60S ribosomal protein L18
ENOG411E050	ENOG411E59F	0.182012	Protein fat-free homolog	ribosomal protein S11
ENOG411DU0N	ENOG411DZWN	0.182006	cell division cycle protein 48	Nsp1-like C-terminal region
ENOG411DU0N	ENOG411DZWN	0.182006	cell division cycle protein 48	Nsp1-like C-terminal region
ENOG411DU0N	ENOG411DZWN	0.182006	cell division cycle protein 48	Nsp1-like C-terminal region
ENOG411DU0N	ENOG411EMPK	0.181999	cell division cycle protein 48	DNA gyrase subunit A
ENOG411DU0N	ENOG411EMPK	0.181999	cell division cycle protein 48	DNA gyrase subunit A
ENOG411DU0N	ENOG411EMPK	0.181999	cell division cycle protein 48	DNA gyrase subunit A
ENOG411DPMY	ENOG411DRZR	0.181871	ras-related protein	membrane steroid-binding protein
ENOG411DZ8C	ENOG411DUP7	0.181632	ubiquitin-like modifier-activating enzyme	The proteasome is a multicatalytic proteinase complex which is characterized by its ability to cleave peptides with Arg Phe Tyr Leu and Glu adjacent to the leaving group at neutral or slightly basic pH. The proteasome has an ATP-dependent proteolytic activity (By similarity)
ENOG411DSQS	ENOG411DRDS	0.181603	WD40	T-complex protein 1 subunit
ENOG411DSQS	ENOG411DR1H	0.181173	WD40	expressed protein
ENOG411DU0N	ENOG411DUGA	0.181143	cell division cycle protein 48	Component of the eukaryotic translation initiation factor 3 (eIF-3) complex which is involved in protein synthesis and together with other initiation factors stimulates binding of mRNA and methionyl-tRNAi to the 40S ribosome (By similarity)
ENOG411DU0N	ENOG411DUGA	0.181143	cell division cycle protein 48	Component of the eukaryotic translation initiation factor 3 (eIF-3) complex which is involved in protein synthesis and together with other initiation factors stimulates binding of mRNA and methionyl-tRNAi to the 40S ribosome (By similarity)
ENOG411DU0N	ENOG411DUGA	0.181143	cell division cycle protein 48	Component of the eukaryotic translation initiation factor 3 (eIF-3) complex which is involved in protein synthesis and together with other initiation factors stimulates binding of mRNA and methionyl-tRNAi to the 40S ribosome (By similarity)
ENOG411DT40	ENOG411DPNP	0.181051	Activator of 90 kDa heat shock protein ATPase	Basic leucine zipper and W2 domain-containing protein
ENOG411DSQS	ENOG411E2UM	0.181018	WD40	40S ribosomal protein S24
ENOG411DSQS	ENOG411DWA7	0.181009	WD40	exocyst complex component
ENOG411DT40	ENOG411EM7X	0.180985	Activator of 90 kDa heat shock protein ATPase	3-dehydroquinate synthase
ENOG411DW0X	ENOG411DUS5	0.180648	Snf1-related protein kinase	Protein disulfide isomerase
ENOG411DRD6	ENOG411DV8A	0.180593	Autophagy protein 16 (ATG16)	ZnF_BED
ENOG411DQEB	ENOG411DSI3	0.180492	transport) protein	Ubiquitin-activating enzyme e1
ENOG411DQEB	ENOG411DSI3	0.180492	transport) protein	Ubiquitin-activating enzyme e1
ENOG411DQEB	ENOG411DSI3	0.180492	transport) protein	Ubiquitin-activating enzyme e1
ENOG411DQEB	ENOG411DSI3	0.180492	transport) protein	Ubiquitin-activating enzyme e1
ENOG411E050	ENOG411DSKT	0.180476	Protein fat-free homolog	26S proteasome non-atpase regulatory subunit
ENOG411DQK2	ENOG411DT2F	0.180473	target of rapamycin	50S ribosomal protein L21
ENOG411DT40	ENOG411DTHX	0.180368	Activator of 90 kDa heat shock protein ATPase	Aspartyl-tRNA synthetase
ENOG411DTJW	ENOG411DU7J	0.18036	Regulatory-associated protein of	Nucleolar protein
ENOG411DQK2	ENOG411DPZK	0.180234	target of rapamycin	histone acetyltransferase
ENOG411DT40	ENOG411DV2K	0.180169	Activator of 90 kDa heat shock protein ATPase	DEAD-box ATP-dependent RNA helicase
ENOG411DSQS	ENOG411DVUM	0.179974	WD40	Coatomer subunit
ENOG411DSQS	ENOG411DRBP	0.179775	WD40	Tripeptidyl-peptidase
ENOG411DQK2	ENOG411DU69	0.179703	target of rapamycin	WD repeat-containing protein 18-like
ENOG411DT40	ENOG411DRGY	0.179645	Activator of 90 kDa heat shock protein ATPase	dehydratase
ENOG411DU0N	ENOG411DSUZ	0.179644	cell division cycle protein 48	This protein promotes the GTP-dependent binding of aminoacyl-tRNA to the A-site of ribosomes during protein biosynthesis (By similarity)
ENOG411DU0N	ENOG411DSUZ	0.179644	cell division cycle protein 48	This protein promotes the GTP-dependent binding of aminoacyl-tRNA to the A-site of ribosomes during protein biosynthesis (By similarity)
ENOG411DU0N	ENOG411DSUZ	0.179644	cell division cycle protein 48	This protein promotes the GTP-dependent binding of aminoacyl-tRNA to the A-site of ribosomes during protein biosynthesis (By similarity)
ENOG411DSQS	ENOG411DQRZ	0.1794	WD40	Pfam:RanBPM_CRA
ENOG411E050	ENOG411DWD0	0.179393	Protein fat-free homolog	26s proteasome regulatory subunit
ENOG411DSQS	ENOG411DQGH	0.179376	WD40	conserved oligomeric Golgi complex
ENOG411DPMY	ENOG411E1P6	0.179374	ras-related protein	sodium calcium exchanger family protein
ENOG411DU0N	ENOG411DU9A	0.179241	cell division cycle protein 48	Cleavage and polyadenylation specificity factor
ENOG411DU0N	ENOG411DU9A	0.179241	cell division cycle protein 48	Cleavage and polyadenylation specificity factor
ENOG411DU0N	ENOG411DU9A	0.179241	cell division cycle protein 48	Cleavage and polyadenylation specificity factor
ENOG411DSQS	ENOG411DWA0	0.179217	WD40	src homology-3 domain protein 3
ENOG411DQK2	ENOG411DU0P	0.179085	target of rapamycin	One of the primary rRNA binding proteins it binds directly to 16S rRNA where it nucleates assembly of the body of the 30S subunit (By similarity)
ENOG411DT40	ENOG411DYJC	0.179068	Activator of 90 kDa heat shock protein ATPase	Dehydrogenase
ENOG411DS36	ENOG411DU6S	0.179048	trafficking protein particle complex subunit 8-like	translation initiation factor
ENOG411DU0N	ENOG411DSM9	0.179027	cell division cycle protein 48	nuclear export mediator factor
ENOG411DU0N	ENOG411DSM9	0.179027	cell division cycle protein 48	nuclear export mediator factor
ENOG411DU0N	ENOG411DSM9	0.179027	cell division cycle protein 48	nuclear export mediator factor
ENOG411E050	ENOG411DTNI	0.179003	Protein fat-free homolog	exocyst complex component
ENOG411DSQS	ENOG411DQ2S	0.178844	WD40	NA
ENOG411DU0N	ENOG411DRXN	0.178817	cell division cycle protein 48	Tryptophanyl-tRNA synthetase
ENOG411DU0N	ENOG411DRXN	0.178817	cell division cycle protein 48	Tryptophanyl-tRNA synthetase
ENOG411DU0N	ENOG411DRXN	0.178817	cell division cycle protein 48	Tryptophanyl-tRNA synthetase
ENOG411DQEB	ENOG411E4W9	0.178801	transport) protein	U6 snRNA-associated Sm-like protein
ENOG411DQEB	ENOG411E4W9	0.178801	transport) protein	U6 snRNA-associated Sm-like protein
ENOG411DQEB	ENOG411E4W9	0.178801	transport) protein	U6 snRNA-associated Sm-like protein
ENOG411DQEB	ENOG411E4W9	0.178801	transport) protein	U6 snRNA-associated Sm-like protein
ENOG411DRD6	ENOG411DSVF	0.178755	Autophagy protein 16 (ATG16)	Alpha amylase C-terminal all-beta domain
ENOG411DZ8C	ENOG411EKYM	0.178705	ubiquitin-like modifier-activating enzyme	SHNi-TPR
ENOG411DSQS	ENOG411EK6B	0.178641	WD40	DNA binding nucleic acid binding protein binding zinc ion binding
ENOG411E050	ENOG411DXX0	0.178547	Protein fat-free homolog	26S protease regulatory subunit 6A
ENOG411DT40	ENOG411DWIW	0.178279	Activator of 90 kDa heat shock protein ATPase	Alpha-soluble NSF attachment
ENOG411DSQS	ENOG411E4V5	0.178185	WD40	60S ribosomal protein
ENOG411DSQS	ENOG411DTYS	0.17816	WD40	WD repeat-containing protein
ENOG411DU0N	ENOG411DW5Q	0.177944	cell division cycle protein 48	Paf1
ENOG411DU0N	ENOG411DW5Q	0.177944	cell division cycle protein 48	Paf1
ENOG411DU0N	ENOG411DW5Q	0.177944	cell division cycle protein 48	Paf1
ENOG411DU0N	ENOG411DRAV	0.177926	cell division cycle protein 48	eukaryotic translation initiation factor 2
ENOG411DU0N	ENOG411DRAV	0.177926	cell division cycle protein 48	eukaryotic translation initiation factor 2
ENOG411DU0N	ENOG411DRAV	0.177926	cell division cycle protein 48	eukaryotic translation initiation factor 2
ENOG411DU0N	ENOG411E1JS	0.177915	cell division cycle protein 48	NA
ENOG411DU0N	ENOG411E1JS	0.177915	cell division cycle protein 48	NA
ENOG411DU0N	ENOG411E1JS	0.177915	cell division cycle protein 48	NA
ENOG411DRD6	ENOG411DS1J	0.17791	Autophagy protein 16 (ATG16)	NA
ENOG411E050	ENOG411DTFI	0.177892	Protein fat-free homolog	ATP-dependent DNA helicase 2 subunit
ENOG411DU0N	ENOG411DXEM	0.177778	cell division cycle protein 48	H ACA ribonucleoprotein complex subunit
ENOG411DU0N	ENOG411DXEM	0.177778	cell division cycle protein 48	H ACA ribonucleoprotein complex subunit
ENOG411DU0N	ENOG411DXEM	0.177778	cell division cycle protein 48	H ACA ribonucleoprotein complex subunit
ENOG411DU0N	ENOG411E2NU	0.177773	cell division cycle protein 48	40S ribosomal protein
ENOG411DU0N	ENOG411E2NU	0.177773	cell division cycle protein 48	40S ribosomal protein
ENOG411DU0N	ENOG411E2NU	0.177773	cell division cycle protein 48	40S ribosomal protein
ENOG411DSQS	ENOG411DPVG	0.177722	WD40	Non-repetitive/WGA-negative nucleoporin C-terminal
ENOG411DSQS	ENOG411E5U4	0.177712	WD40	DNA-directed RNA polymerases I II and III subunit
ENOG411DT40	ENOG411DQA0	0.177659	Activator of 90 kDa heat shock protein ATPase	lysosomal beta glucosidase-like
ENOG411DPMY	ENOG411DYTA	0.177465	ras-related protein	enhancer protein
ENOG411DQHM	ENOG411DWG5	0.177366	autophagy protein	polycomb group protein
ENOG411DSQS	ENOG411DXVQ	0.177268	WD40	Tubulin is the major constituent of microtubules. Gamma tubulin is found at microtubule organizing centers (MTOC) such as the spindle poles or the centrosome (By similarity)
ENOG411DSQS	ENOG411DVWX	0.177225	WD40	Transducin beta-like protein
ENOG411DSQS	ENOG411DX79	0.177201	WD40	PRP38 family
ENOG411DRD6	ENOG411DUM6	0.177175	Autophagy protein 16 (ATG16)	splicing factor 3A subunit
ENOG411DSQS	ENOG411DR8X	0.177089	WD40	CCAAT enhancer-binding protein
ENOG411E4VW	ENOG411DQQU	0.177081	huntingtin-interacting protein	3-hydroxyisobutyrate dehydrogenase
ENOG411DSQS	ENOG411DZYN	0.177057	WD40	Conserved oligomeric Golgi complex subunit
ENOG411DSQS	ENOG411DQBU	0.17694	WD40	Transcription mediator complex subunit Med12
ENOG411E050	ENOG411DUHR	0.176792	Protein fat-free homolog	26S proteasome non-atpase regulatory subunit
ENOG411DSQS	ENOG411DS18	0.176784	WD40	60S ribosomal protein
ENOG411DRD6	ENOG411DTUH	0.176693	Autophagy protein 16 (ATG16)	Isoleucyl-tRNA synthetase
ENOG411E050	ENOG411DQAJ	0.176619	Protein fat-free homolog	The coatomer is a cytosolic protein complex that binds to dilysine motifs and reversibly associates with Golgi non- clathrin-coated vesicles which further mediate biosynthetic protein transport from the ER via the Golgi up to the trans Golgi network. Coatomer complex is required for budding from Golgi membranes and is essential for the retrograde Golgi-to-ER transport of dilysine-tagged proteins …
ENOG411E050	ENOG411DS4G	0.176589	Protein fat-free homolog	40S ribosomal protein
ENOG411DT40	ENOG411E0YD	0.176584	Activator of 90 kDa heat shock protein ATPase	RNA-binding protein
ENOG411DU0N	ENOG411E3R2	0.176499	cell division cycle protein 48	Ribosomal protein L7Ae/L30e/S12e/Gadd45 family
ENOG411DU0N	ENOG411E3R2	0.176499	cell division cycle protein 48	Ribosomal protein L7Ae/L30e/S12e/Gadd45 family
ENOG411DU0N	ENOG411E3R2	0.176499	cell division cycle protein 48	Ribosomal protein L7Ae/L30e/S12e/Gadd45 family
ENOG411DQK2	ENOG411DYE3	0.176479	target of rapamycin	Tho complex subunit
ENOG411DUMH	ENOG411DQNA	0.176396	transport) protein	PHD finger protein
ENOG411DU0N	ENOG411E2Q5	0.176361	cell division cycle protein 48	transcription initiation factor TFIID subunit
ENOG411DU0N	ENOG411E2Q5	0.176361	cell division cycle protein 48	transcription initiation factor TFIID subunit
ENOG411DU0N	ENOG411E2Q5	0.176361	cell division cycle protein 48	transcription initiation factor TFIID subunit
ENOG411EEIE	ENOG411EDHR	0.176355	Pfam:MAP1_LC3	legume lectin family protein
ENOG411DU0N	ENOG411DPNI	0.176246	cell division cycle protein 48	AP-1 complex subunit
ENOG411DU0N	ENOG411DPNI	0.176246	cell division cycle protein 48	AP-1 complex subunit
ENOG411DU0N	ENOG411DPNI	0.176246	cell division cycle protein 48	AP-1 complex subunit
ENOG411DU0N	ENOG411DQB3	0.176202	cell division cycle protein 48	serine threonine-protein phosphatase
ENOG411DU0N	ENOG411DQB3	0.176202	cell division cycle protein 48	serine threonine-protein phosphatase
ENOG411DU0N	ENOG411DQB3	0.176202	cell division cycle protein 48	serine threonine-protein phosphatase
ENOG411DU0N	ENOG411DVNA	0.176129	cell division cycle protein 48	Component of the eukaryotic translation initiation factor 3 (eIF-3) complex which is involved in protein synthesis and together with other initiation factors stimulates binding of mRNA and methionyl-tRNAi to the 40S ribosome (By similarity)
ENOG411DU0N	ENOG411DVNA	0.176129	cell division cycle protein 48	Component of the eukaryotic translation initiation factor 3 (eIF-3) complex which is involved in protein synthesis and together with other initiation factors stimulates binding of mRNA and methionyl-tRNAi to the 40S ribosome (By similarity)
ENOG411DU0N	ENOG411DVNA	0.176129	cell division cycle protein 48	Component of the eukaryotic translation initiation factor 3 (eIF-3) complex which is involved in protein synthesis and together with other initiation factors stimulates binding of mRNA and methionyl-tRNAi to the 40S ribosome (By similarity)
ENOG411DW0X	ENOG411DTI3	0.176068	Snf1-related protein kinase	Nuclear cap-binding protein subunit
ENOG411DU0N	ENOG411E33B	0.175948	cell division cycle protein 48	60S ribosomal protein
ENOG411DU0N	ENOG411E33B	0.175948	cell division cycle protein 48	60S ribosomal protein
ENOG411DU0N	ENOG411E33B	0.175948	cell division cycle protein 48	60S ribosomal protein
ENOG411DYBM	ENOG411DSM8	0.175858	MATH domain-containing protein	aspartyl
ENOG411DYBM	ENOG411DSM8	0.175858	MATH domain-containing protein	aspartyl
ENOG411EF3D	ENOG411E319	0.175537	Pfam:MAP1_LC3	Multiprotein-bridging factor
ENOG411EF3D	ENOG411E319	0.175537	Pfam:MAP1_LC3	Multiprotein-bridging factor
ENOG411DUMH	ENOG411EMQK	0.175495	transport) protein	Domain of unknown function (DUF3594)
ENOG411E050	ENOG411DUCD	0.175488	Protein fat-free homolog	U-box domain-containing protein
ENOG411DT40	ENOG411DZ3D	0.175463	Activator of 90 kDa heat shock protein ATPase	UDP-glucose 6-dehydrogenase
ENOG411DW0X	ENOG411DUYC	0.175373	Snf1-related protein kinase	developmentally regulated
ENOG411DSQS	ENOG411DQ5Z	0.175369	WD40	glutamate
ENOG411DPMY	ENOG411DSCA	0.175313	ras-related protein	Gamma carbonic
ENOG411DSQS	ENOG411DR58	0.175259	WD40	Conserved oligomeric Golgi complex subunit
ENOG411DU0N	ENOG411DT8H	0.175228	cell division cycle protein 48	eukaryotic initiation factor
ENOG411DU0N	ENOG411DT8H	0.175228	cell division cycle protein 48	eukaryotic initiation factor
ENOG411DU0N	ENOG411DT8H	0.175228	cell division cycle protein 48	eukaryotic initiation factor
ENOG411DU0N	ENOG411DV1C	0.175064	cell division cycle protein 48	60S ribosomal protein
ENOG411DU0N	ENOG411DV1C	0.175064	cell division cycle protein 48	60S ribosomal protein
ENOG411DU0N	ENOG411DV1C	0.175064	cell division cycle protein 48	60S ribosomal protein
ENOG411E050	ENOG411DWZH	0.17498	Protein fat-free homolog	Ribosomal protein S9
ENOG411DUNT	ENOG411EE5C	0.174951	Autophagy-related protein	lipid catabolic process
ENOG411DS36	ENOG411DW6J	0.174931	trafficking protein particle complex subunit 8-like	RNA polymerase-associated protein CTR9
ENOG411DSSY	ENOG411DPSU	0.174781	UBA and UBX domain-containing protein	ubiquitin carboxyl-terminal hydrolase
ENOG411DSSY	ENOG411DPSU	0.174781	UBA and UBX domain-containing protein	ubiquitin carboxyl-terminal hydrolase
ENOG411DSSY	ENOG411DPSU	0.174781	UBA and UBX domain-containing protein	ubiquitin carboxyl-terminal hydrolase
ENOG411DSSY	ENOG411DPSU	0.174781	UBA and UBX domain-containing protein	ubiquitin carboxyl-terminal hydrolase
ENOG411DU0N	ENOG411DXBG	0.174749	cell division cycle protein 48	ATP-dependent DNA helicase 2 subunit
ENOG411DU0N	ENOG411DXBG	0.174749	cell division cycle protein 48	ATP-dependent DNA helicase 2 subunit
ENOG411DU0N	ENOG411DXBG	0.174749	cell division cycle protein 48	ATP-dependent DNA helicase 2 subunit
ENOG411DW0X	ENOG411DTH9	0.174684	Snf1-related protein kinase	Isoleucyl-tRNA synthetase
ENOG411DPMY	ENOG411E4Y1	0.174665	ras-related protein	copper transporter
ENOG411DT40	ENOG411DTAW	0.174526	Activator of 90 kDa heat shock protein ATPase	rab gdp dissociation inhibitor
ENOG411DU0N	ENOG411DXIU	0.17448	cell division cycle protein 48	Elongation factor
ENOG411DU0N	ENOG411DXIU	0.17448	cell division cycle protein 48	Elongation factor
ENOG411DU0N	ENOG411DXIU	0.17448	cell division cycle protein 48	Elongation factor
ENOG411DRD6	ENOG411DR0A	0.174426	Autophagy protein 16 (ATG16)	Microtubule-associated protein
ENOG411DSQS	ENOG411DQYF	0.174409	WD40	DEK C terminal domain
ENOG411E050	ENOG411DZ79	0.1744	Protein fat-free homolog	26S proteasome
ENOG411DU0N	ENOG411DQRK	0.17432	cell division cycle protein 48	AP-2 complex subunit
ENOG411DU0N	ENOG411DQRK	0.17432	cell division cycle protein 48	AP-2 complex subunit
ENOG411DU0N	ENOG411DQRK	0.17432	cell division cycle protein 48	AP-2 complex subunit
ENOG411DS36	ENOG411DY5R	0.174211	trafficking protein particle complex subunit 8-like	Protein of unknown function (DUF974)
ENOG411DS36	ENOG411DRE7	0.174165	trafficking protein particle complex subunit 8-like	kinase family
ENOG411DSQS	ENOG411DV8Z	0.174125	WD40	U3 small nucleolar RNA-associated protein 10
ENOG411E050	ENOG411DTQ7	0.173958	Protein fat-free homolog	Chaperonin
ENOG411DQEB	ENOG411DSVS	0.173941	transport) protein	WD repeat-containing protein
ENOG411DQEB	ENOG411DSVS	0.173941	transport) protein	WD repeat-containing protein
ENOG411DQEB	ENOG411DSVS	0.173941	transport) protein	WD repeat-containing protein
ENOG411DQEB	ENOG411DSVS	0.173941	transport) protein	WD repeat-containing protein
ENOG411DU0N	ENOG411E439	0.173912	cell division cycle protein 48	40s ribosomal protein
ENOG411DU0N	ENOG411E439	0.173912	cell division cycle protein 48	40s ribosomal protein
ENOG411DU0N	ENOG411E439	0.173912	cell division cycle protein 48	40s ribosomal protein
ENOG411DSQS	ENOG411DVZE	0.173837	WD40	RNA helicase
ENOG411DU0N	ENOG411DS9A	0.173621	cell division cycle protein 48	U3 small nucleolar RNA-interacting protein
ENOG411DU0N	ENOG411DS9A	0.173621	cell division cycle protein 48	U3 small nucleolar RNA-interacting protein
ENOG411DU0N	ENOG411DS9A	0.173621	cell division cycle protein 48	U3 small nucleolar RNA-interacting protein
ENOG411DT40	ENOG411DQHX	0.173481	Activator of 90 kDa heat shock protein ATPase	CAS/CSE protein C-terminus
ENOG411DT40	ENOG411DS7V	0.173472	Activator of 90 kDa heat shock protein ATPase	acyl-coenzyme A oxidase
ENOG411E050	ENOG411DSW0	0.173233	Protein fat-free homolog	The coatomer is a cytosolic protein complex that binds to dilysine motifs and reversibly associates with Golgi non- clathrin-coated vesicles which further mediate biosynthetic protein transport from the ER via the Golgi up to the trans Golgi network. Coatomer complex is required for budding from Golgi membranes and is essential for the retrograde Golgi-to-ER transport of dilysine-tagged proteins …
ENOG411DRD6	ENOG411DTK0	0.173233	Autophagy protein 16 (ATG16)	DEAD-box ATP-dependent RNA helicase
ENOG411DU0N	ENOG411DR19	0.173109	cell division cycle protein 48	Replication factor C subunit
ENOG411DU0N	ENOG411DR19	0.173109	cell division cycle protein 48	Replication factor C subunit
ENOG411DU0N	ENOG411DR19	0.173109	cell division cycle protein 48	Replication factor C subunit
ENOG411DPMY	ENOG411DX46	0.173091	ras-related protein	Protein of unknown function (DUF502)
ENOG411DSQS	ENOG411DUE1	0.172938	WD40	Mitotic checkpoint
ENOG411DU0N	ENOG411DSV2	0.172861	cell division cycle protein 48	methylcrotonoyl-CoA carboxylase subunit alpha
ENOG411DU0N	ENOG411DSV2	0.172861	cell division cycle protein 48	methylcrotonoyl-CoA carboxylase subunit alpha
ENOG411DU0N	ENOG411DSV2	0.172861	cell division cycle protein 48	methylcrotonoyl-CoA carboxylase subunit alpha
ENOG411DSQS	ENOG411DSFU	0.172847	WD40	Signal-recognition-particle assembly has a crucial role in targeting secretory proteins to the rough endoplasmic reticulum membrane (By similarity)
ENOG411DU0N	ENOG411DZPQ	0.172822	cell division cycle protein 48	cleavage and polyadenylation specificity factor
ENOG411DU0N	ENOG411DZPQ	0.172822	cell division cycle protein 48	cleavage and polyadenylation specificity factor
ENOG411DU0N	ENOG411DZPQ	0.172822	cell division cycle protein 48	cleavage and polyadenylation specificity factor
ENOG411DS36	ENOG411DYCM	0.172685	trafficking protein particle complex subunit 8-like	splicing factor 3A subunit
ENOG411DSQS	ENOG411E2JF	0.172676	WD40	60S ribosomal protein
ENOG411DSSI	ENOG411DVXX	0.172652	vam6 Vps39-like protein-like	Histone-lysine n-methyltransferase
ENOG411DSQS	ENOG411DSV8	0.172621	WD40	DNA-directed RNA Polymerase
ENOG411DQBD	ENOG411DURQ	0.172541	Phosphoinositide 3-kinase regulatory subunit	elongator complex protein
ENOG411E050	ENOG411E0BW	0.172451	Protein fat-free homolog	40S ribosomal protein
ENOG411E4VW	ENOG411E5KS	0.17233	huntingtin-interacting protein	Mitochondrial import inner membrane translocase subunit
ENOG411E050	ENOG411DSME	0.172028	Protein fat-free homolog	NA
ENOG411DU0N	ENOG411DRKQ	0.171994	cell division cycle protein 48	Leucyl-tRNA synthetase
ENOG411DU0N	ENOG411DRKQ	0.171994	cell division cycle protein 48	Leucyl-tRNA synthetase
ENOG411DU0N	ENOG411DRKQ	0.171994	cell division cycle protein 48	Leucyl-tRNA synthetase
ENOG411E3Q8	ENOG411DS0E	0.171989	autophagy-related protein	histone deacetylase complex
ENOG411E3Q8	ENOG411DS0E	0.171989	autophagy-related protein	histone deacetylase complex
ENOG411E3Q8	ENOG411DS0E	0.171989	autophagy-related protein	histone deacetylase complex
ENOG411DSQS	ENOG411DWKG	0.171978	WD40	activating signal cointegrator 1 complex subunit
ENOG411DU0N	ENOG411DQA2	0.171975	cell division cycle protein 48	ribosomal protein L19
ENOG411DU0N	ENOG411DQA2	0.171975	cell division cycle protein 48	ribosomal protein L19
ENOG411DU0N	ENOG411DQA2	0.171975	cell division cycle protein 48	ribosomal protein L19
ENOG411E050	ENOG411E56X	0.171933	Protein fat-free homolog	ribosomal protein S6
ENOG411DT40	ENOG411DVVT	0.171827	Activator of 90 kDa heat shock protein ATPase	pyruvate dehydrogenase E1 component
ENOG411DZ8C	ENOG411DT6Y	0.17175	ubiquitin-like modifier-activating enzyme	Vacuolar protein sorting-associated protein
ENOG411DRD6	ENOG411DT6T	0.171748	Autophagy protein 16 (ATG16)	cleavage and polyadenylation specificity factor subunit
ENOG411DSQS	ENOG411DRXN	0.171641	WD40	Tryptophanyl-tRNA synthetase
ENOG411E050	ENOG411DWQ5	0.171572	Protein fat-free homolog	DNA-dependent RNA polymerase catalyzes the transcription of DNA into RNA using the four ribonucleoside triphosphates as substrates
ENOG411DU0N	ENOG411DS09	0.171358	cell division cycle protein 48	acetyl-coa carboxylase
ENOG411DU0N	ENOG411DS09	0.171358	cell division cycle protein 48	acetyl-coa carboxylase
ENOG411DU0N	ENOG411DS09	0.171358	cell division cycle protein 48	acetyl-coa carboxylase
ENOG411E050	ENOG411DSE5	0.171291	Protein fat-free homolog	protein SEC13 homolog
ENOG411EF3D	ENOG411DZA0	0.171286	Pfam:MAP1_LC3	ZnF_RBZ
ENOG411EF3D	ENOG411DZA0	0.171286	Pfam:MAP1_LC3	ZnF_RBZ
ENOG411DU0N	ENOG411ECIH	0.171246	cell division cycle protein 48	Protein of unknown function DUF573
ENOG411DU0N	ENOG411ECIH	0.171246	cell division cycle protein 48	Protein of unknown function DUF573
ENOG411DU0N	ENOG411ECIH	0.171246	cell division cycle protein 48	Protein of unknown function DUF573
ENOG411E050	ENOG411DW01	0.171221	Protein fat-free homolog	Component of the eukaryotic translation initiation factor 3 (eIF-3) complex which is involved in protein synthesis and together with other initiation factors stimulates binding of mRNA and methionyl-tRNAi to the 40S ribosome (By similarity)
ENOG411DSQS	ENOG411DSVF	0.171196	WD40	Alpha amylase C-terminal all-beta domain
ENOG411DPMY	ENOG411DW10	0.171166	ras-related protein	reductase
ENOG411DWMP	ENOG411E4A6	0.170976	Autophagy-related protein 11	Chromatin modification-related protein
ENOG411DWMP	ENOG411DTRF	0.170929	Autophagy-related protein 11	protein VAC14 homolog
ENOG411DU0N	ENOG411DXUC	0.170886	cell division cycle protein 48	FKBP12-interacting protein of 37
ENOG411DU0N	ENOG411DXUC	0.170886	cell division cycle protein 48	FKBP12-interacting protein of 37
ENOG411DU0N	ENOG411DXUC	0.170886	cell division cycle protein 48	FKBP12-interacting protein of 37
ENOG411DSQS	ENOG411DR00	0.170885	WD40	Component of the eukaryotic translation initiation factor 3 (eIF-3) complex (By similarity)
ENOG411DSQS	ENOG411DW17	0.170572	WD40	ribosomal protein S15
ENOG411EF3D	ENOG411DW6T	0.170448	Pfam:MAP1_LC3	Structure-specific nuclease with 5'-flap endonuclease and 5'-3' exonuclease activities involved in DNA replication and repair. During DNA replication cleaves the 5'-overhanging flap structure that is generated by displacement synthesis when DNA polymerase encounters the 5'-end of a downstream Okazaki fragment. It enters the flap from the 5'-end and then tracks to cleave the flap base leaving a ni…
ENOG411EF3D	ENOG411DW6T	0.170448	Pfam:MAP1_LC3	Structure-specific nuclease with 5'-flap endonuclease and 5'-3' exonuclease activities involved in DNA replication and repair. During DNA replication cleaves the 5'-overhanging flap structure that is generated by displacement synthesis when DNA polymerase encounters the 5'-end of a downstream Okazaki fragment. It enters the flap from the 5'-end and then tracks to cleave the flap base leaving a ni…
ENOG411DYBM	ENOG411DZST	0.170447	MATH domain-containing protein	ubiquitin
ENOG411DYBM	ENOG411DZST	0.170447	MATH domain-containing protein	ubiquitin
ENOG411DW0X	ENOG411DSI0	0.170376	Snf1-related protein kinase	sucrose nonfermenting 4-like
ENOG411DT40	ENOG411DUDA	0.170352	Activator of 90 kDa heat shock protein ATPase	WD-40 repeat-containing protein
ENOG411DYBM	ENOG411DW79	0.170303	MATH domain-containing protein	nucleolar protein
ENOG411DYBM	ENOG411DW79	0.170303	MATH domain-containing protein	nucleolar protein
ENOG411E4VW	ENOG411EJUS	0.170199	huntingtin-interacting protein	RNA recognition motif. (a.k.a. RRM RBD or RNP domain)
ENOG411DT40	ENOG411DRZ6	0.170166	Activator of 90 kDa heat shock protein ATPase	Calreticulin
ENOG411DQK2	ENOG411DY9V	0.170137	target of rapamycin	One of the primary rRNA binding proteins it binds directly to 16S rRNA where it nucleates assembly of the head domain of the 30S subunit (By similarity)
ENOG411DU0N	ENOG411E3JK	0.170132	cell division cycle protein 48	DNA-directed RNA polymerases I II and III
ENOG411DU0N	ENOG411E3JK	0.170132	cell division cycle protein 48	DNA-directed RNA polymerases I II and III
ENOG411DU0N	ENOG411E3JK	0.170132	cell division cycle protein 48	DNA-directed RNA polymerases I II and III
ENOG411DU0N	ENOG411DTV3	0.169941	cell division cycle protein 48	60S ribosomal protein L13
ENOG411DU0N	ENOG411DTV3	0.169941	cell division cycle protein 48	60S ribosomal protein L13
ENOG411DU0N	ENOG411DTV3	0.169941	cell division cycle protein 48	60S ribosomal protein L13
ENOG411DU0N	ENOG411DQST	0.169886	cell division cycle protein 48	THO complex subunit 7
ENOG411DU0N	ENOG411DQST	0.169886	cell division cycle protein 48	THO complex subunit 7
ENOG411DU0N	ENOG411DQST	0.169886	cell division cycle protein 48	THO complex subunit 7
ENOG411DU0N	ENOG411DUZA	0.169837	cell division cycle protein 48	FAM10 family protein At4g22670-like
ENOG411DU0N	ENOG411DUZA	0.169837	cell division cycle protein 48	FAM10 family protein At4g22670-like
ENOG411DU0N	ENOG411DUZA	0.169837	cell division cycle protein 48	FAM10 family protein At4g22670-like
ENOG411E050	ENOG411DRBP	0.169796	Protein fat-free homolog	Tripeptidyl-peptidase
ENOG411DSQS	ENOG411DRA8	0.169774	WD40	NA
ENOG411E050	ENOG411DS00	0.169743	Protein fat-free homolog	Conserved oligomeric Golgi complex subunit
ENOG411DU0N	ENOG411DXSE	0.16968	cell division cycle protein 48	elongator complex protein
ENOG411DU0N	ENOG411DXSE	0.16968	cell division cycle protein 48	elongator complex protein
ENOG411DU0N	ENOG411DXSE	0.16968	cell division cycle protein 48	elongator complex protein
ENOG411DWBI	ENOG411DSQC	0.169565	Breast carcinoma amplified sequence 3	NA
ENOG411DW0X	ENOG411DQJJ	0.169484	Snf1-related protein kinase	Adenylosuccinate lyase
ENOG411DSQS	ENOG411E683	0.169464	WD40	Histone H1
ENOG411DQEB	ENOG411DZCI	0.169256	transport) protein	rRNA processing
ENOG411DQEB	ENOG411DZCI	0.169256	transport) protein	rRNA processing
ENOG411DQEB	ENOG411DZCI	0.169256	transport) protein	rRNA processing
ENOG411DQEB	ENOG411DZCI	0.169256	transport) protein	rRNA processing
ENOG411DSQS	ENOG411DX8W	0.169189	WD40	SNW domain-containing protein
ENOG411DSQS	ENOG411DVJQ	0.169147	WD40	T-complex protein 1 subunit
ENOG411DU0N	ENOG411DU00	0.168949	cell division cycle protein 48	Ribosomal protein S5
ENOG411DU0N	ENOG411DU00	0.168949	cell division cycle protein 48	Ribosomal protein S5
ENOG411DU0N	ENOG411DU00	0.168949	cell division cycle protein 48	Ribosomal protein S5
ENOG411DSQS	ENOG411E5H8	0.168852	WD40	NA
ENOG411E3Q8	ENOG411E5X6	0.168833	autophagy-related protein	4F5 protein family
ENOG411E3Q8	ENOG411E5X6	0.168833	autophagy-related protein	4F5 protein family
ENOG411E3Q8	ENOG411E5X6	0.168833	autophagy-related protein	4F5 protein family
ENOG411DRD6	ENOG411DWXI	0.168743	Autophagy protein 16 (ATG16)	Histone deacetylase
ENOG411DQK2	ENOG411E6B8	0.168742	target of rapamycin	ribosomal protein S19
ENOG411E050	ENOG411E1ZH	0.16872	Protein fat-free homolog	Ribosomal protein L.2
ENOG411DSQS	ENOG411E2RK	0.168623	WD40	histone H3
ENOG411DQK2	ENOG411DXSE	0.168228	target of rapamycin	elongator complex protein
ENOG411DW0X	ENOG411DY2Q	0.168017	Snf1-related protein kinase	nuclear ribonuclease
ENOG411DSQS	ENOG411DWYG	0.167977	WD40	prolyl-tRNA synthetase associated domain-containing protein 1-like
ENOG411DW0X	ENOG411DRV3	0.167916	Snf1-related protein kinase	NEDD8-activating enzyme E1 regulatory
ENOG411DQK2	ENOG411DTTW	0.167854	target of rapamycin	U5 small nuclear ribonucleoprotein
ENOG411DU0N	ENOG411E3GH	0.167668	cell division cycle protein 48	Component of the eukaryotic translation initiation factor 3 (eIF-3) complex which is involved in protein synthesis and together with other initiation factors stimulates binding of mRNA and methionyl-tRNAi to the 40S ribosome (By similarity)
ENOG411DU0N	ENOG411E3GH	0.167668	cell division cycle protein 48	Component of the eukaryotic translation initiation factor 3 (eIF-3) complex which is involved in protein synthesis and together with other initiation factors stimulates binding of mRNA and methionyl-tRNAi to the 40S ribosome (By similarity)
ENOG411DU0N	ENOG411E3GH	0.167668	cell division cycle protein 48	Component of the eukaryotic translation initiation factor 3 (eIF-3) complex which is involved in protein synthesis and together with other initiation factors stimulates binding of mRNA and methionyl-tRNAi to the 40S ribosome (By similarity)
ENOG411DU0N	ENOG411DRUG	0.167613	cell division cycle protein 48	Crooked neck protein
ENOG411DU0N	ENOG411DRUG	0.167613	cell division cycle protein 48	Crooked neck protein
ENOG411DU0N	ENOG411DRUG	0.167613	cell division cycle protein 48	Crooked neck protein
ENOG411DRD6	ENOG411DX5N	0.167557	Autophagy protein 16 (ATG16)	Histone deacetylation protein Rxt3
ENOG411DQEB	ENOG411DU8E	0.167367	transport) protein	Exosome complex component
ENOG411DQEB	ENOG411DU8E	0.167367	transport) protein	Exosome complex component
ENOG411DQEB	ENOG411DU8E	0.167367	transport) protein	Exosome complex component
ENOG411DQEB	ENOG411DU8E	0.167367	transport) protein	Exosome complex component
ENOG411DSQS	ENOG411DSUW	0.16736	WD40	NA
ENOG411DU0N	ENOG411E3J8	0.167082	cell division cycle protein 48	60S ribosomal protein
ENOG411DU0N	ENOG411E3J8	0.167082	cell division cycle protein 48	60S ribosomal protein
ENOG411DU0N	ENOG411E3J8	0.167082	cell division cycle protein 48	60S ribosomal protein
ENOG411DU0N	ENOG411DZCI	0.167072	cell division cycle protein 48	rRNA processing
ENOG411DU0N	ENOG411DZCI	0.167072	cell division cycle protein 48	rRNA processing
ENOG411DU0N	ENOG411DZCI	0.167072	cell division cycle protein 48	rRNA processing
ENOG411DQEB	ENOG411DWG0	0.16707	transport) protein	Exosome complex component
ENOG411DQEB	ENOG411DWG0	0.16707	transport) protein	Exosome complex component
ENOG411DQEB	ENOG411DWG0	0.16707	transport) protein	Exosome complex component
ENOG411DQEB	ENOG411DWG0	0.16707	transport) protein	Exosome complex component
ENOG411DSQS	ENOG411E2N7	0.167057	WD40	ribosomal protein L24
ENOG411E3Q8	ENOG411DTDV	0.167041	autophagy-related protein	proline synthase co-transcribed bacterial homolog
ENOG411E3Q8	ENOG411DTDV	0.167041	autophagy-related protein	proline synthase co-transcribed bacterial homolog
ENOG411E3Q8	ENOG411DTDV	0.167041	autophagy-related protein	proline synthase co-transcribed bacterial homolog
ENOG411DRD6	ENOG411E36U	0.166983	Autophagy protein 16 (ATG16)	DNA-directed RNA Polymerase
ENOG411DQK2	ENOG411DS2V	0.166967	target of rapamycin	THO complex subunit
ENOG411DQK2	ENOG411DSSQ	0.166941	target of rapamycin	helicase
ENOG411DW0X	ENOG411DWRI	0.1668	Snf1-related protein kinase	N-acetyltransferase B complex (NatB) non catalytic subunit
ENOG411DU0N	ENOG411DQYV	0.166756	cell division cycle protein 48	eukaryotic translation initiation factor 2
ENOG411DU0N	ENOG411DQYV	0.166756	cell division cycle protein 48	eukaryotic translation initiation factor 2
ENOG411DU0N	ENOG411DQYV	0.166756	cell division cycle protein 48	eukaryotic translation initiation factor 2
ENOG411DU0N	ENOG411DQVX	0.166738	cell division cycle protein 48	Exosome complex component
ENOG411DU0N	ENOG411DQVX	0.166738	cell division cycle protein 48	Exosome complex component
ENOG411DU0N	ENOG411DQVX	0.166738	cell division cycle protein 48	Exosome complex component
ENOG411DRD6	ENOG411DXBG	0.166697	Autophagy protein 16 (ATG16)	ATP-dependent DNA helicase 2 subunit
ENOG411DSQS	ENOG411DXQY	0.166659	WD40	The proteasome is a multicatalytic proteinase complex which is characterized by its ability to cleave peptides with Arg Phe Tyr Leu and Glu adjacent to the leaving group at neutral or slightly basic pH. The proteasome has an ATP-dependent proteolytic activity
ENOG411DU0N	ENOG411DVFJ	0.166604	cell division cycle protein 48	Histone deacetylase
ENOG411DU0N	ENOG411DVFJ	0.166604	cell division cycle protein 48	Histone deacetylase
ENOG411DU0N	ENOG411DVFJ	0.166604	cell division cycle protein 48	Histone deacetylase
ENOG411DU0N	ENOG411E3P7	0.166578	cell division cycle protein 48	60S ribosomal protein L34
ENOG411DU0N	ENOG411E3P7	0.166578	cell division cycle protein 48	60S ribosomal protein L34
ENOG411DU0N	ENOG411E3P7	0.166578	cell division cycle protein 48	60S ribosomal protein L34
ENOG411DSQS	ENOG411DXHX	0.166569	WD40	DNA replication licensing factor
ENOG411DU0N	ENOG411DZG6	0.166556	cell division cycle protein 48	gtp-binding protein
ENOG411DU0N	ENOG411DZG6	0.166556	cell division cycle protein 48	gtp-binding protein
ENOG411DU0N	ENOG411DZG6	0.166556	cell division cycle protein 48	gtp-binding protein
ENOG411DSQS	ENOG411DS24	0.166432	WD40	Lipoamide acyltransferase component of branched-chain alpha-keto acid dehydrogenase complex
ENOG411DS36	ENOG411DYE3	0.166418	trafficking protein particle complex subunit 8-like	Tho complex subunit
ENOG411DQK2	ENOG411E59F	0.166375	target of rapamycin	ribosomal protein S11
ENOG411DQEB	ENOG411DTK4	0.16621	transport) protein	AT hook motif domain containing protein expressed
ENOG411DQEB	ENOG411DTK4	0.16621	transport) protein	AT hook motif domain containing protein expressed
ENOG411DQEB	ENOG411DTK4	0.16621	transport) protein	AT hook motif domain containing protein expressed
ENOG411DQEB	ENOG411DTK4	0.16621	transport) protein	AT hook motif domain containing protein expressed
ENOG411DSQS	ENOG411DU4F	0.166183	WD40	NA
ENOG411DQEB	ENOG411DYCM	0.165917	transport) protein	splicing factor 3A subunit
ENOG411DQEB	ENOG411DYCM	0.165917	transport) protein	splicing factor 3A subunit
ENOG411DQEB	ENOG411DYCM	0.165917	transport) protein	splicing factor 3A subunit
ENOG411DQEB	ENOG411DYCM	0.165917	transport) protein	splicing factor 3A subunit
ENOG411DSQS	ENOG411E4QM	0.165901	WD40	Binds to the 23S rRNA (By similarity)
ENOG411DU0N	ENOG411DUIF	0.16585	cell division cycle protein 48	Tubulin is the major constituent of microtubules. It binds two moles of GTP one at an exchangeable site on the beta chain and one at a non-exchangeable site on the alpha chain (By similarity)
ENOG411DU0N	ENOG411DUIF	0.16585	cell division cycle protein 48	Tubulin is the major constituent of microtubules. It binds two moles of GTP one at an exchangeable site on the beta chain and one at a non-exchangeable site on the alpha chain (By similarity)
ENOG411DU0N	ENOG411DUIF	0.16585	cell division cycle protein 48	Tubulin is the major constituent of microtubules. It binds two moles of GTP one at an exchangeable site on the beta chain and one at a non-exchangeable site on the alpha chain (By similarity)
ENOG411DSQS	ENOG411DW56	0.165781	WD40	dna topoisomerase
ENOG411DSSY	ENOG411E376	0.16529	UBA and UBX domain-containing protein	NA
ENOG411DSSY	ENOG411E376	0.16529	UBA and UBX domain-containing protein	NA
ENOG411DSSY	ENOG411E376	0.16529	UBA and UBX domain-containing protein	NA
ENOG411DSSY	ENOG411E376	0.16529	UBA and UBX domain-containing protein	NA
ENOG411DSQS	ENOG411DQZ7	0.165262	WD40	pre-mRNA-processing factor 40
ENOG411DSSY	ENOG411DU9I	0.16524	UBA and UBX domain-containing protein	glyceraldehyde-3-phosphate dehydrogenase
ENOG411DSSY	ENOG411DU9I	0.16524	UBA and UBX domain-containing protein	glyceraldehyde-3-phosphate dehydrogenase
ENOG411DSSY	ENOG411DU9I	0.16524	UBA and UBX domain-containing protein	glyceraldehyde-3-phosphate dehydrogenase
ENOG411DSSY	ENOG411DU9I	0.16524	UBA and UBX domain-containing protein	glyceraldehyde-3-phosphate dehydrogenase
ENOG411DW0X	ENOG411DXYB	0.165238	Snf1-related protein kinase	ATP-dependent Clp protease ATP-binding subunit clpA
ENOG411DSQS	ENOG411DSB5	0.165044	WD40	AdoMet-dependent rRNA methyltransferase
ENOG411DRD6	ENOG411DQGN	0.165031	Autophagy protein 16 (ATG16)	Toprim domain-containing protein
ENOG411DT40	ENOG411DQM7	0.164976	Activator of 90 kDa heat shock protein ATPase	Phosphoglycerate mutase
ENOG411DSQS	ENOG411DT02	0.164952	WD40	chaperone protein
ENOG411DRD6	ENOG411DU2S	0.164774	Autophagy protein 16 (ATG16)	invertase
ENOG411DSQS	ENOG411DQHC	0.164771	WD40	t-complex protein 1
ENOG411DSSY	ENOG411DRE4	0.164724	UBA and UBX domain-containing protein	DNA repair protein
ENOG411DSSY	ENOG411DRE4	0.164724	UBA and UBX domain-containing protein	DNA repair protein
ENOG411DSSY	ENOG411DRE4	0.164724	UBA and UBX domain-containing protein	DNA repair protein
ENOG411DSSY	ENOG411DRE4	0.164724	UBA and UBX domain-containing protein	DNA repair protein
ENOG411DSQS	ENOG411DW8Z	0.164695	WD40	DNA gyrase subunit B chloroplastic
ENOG411DSQS	ENOG411DYF9	0.164525	WD40	Translation initiation factor
ENOG411DSQS	ENOG411EEAG	0.164523	WD40	G10 protein
ENOG411E050	ENOG411DTJM	0.164492	Protein fat-free homolog	Actin-related protein
ENOG411DWBI	ENOG411DY5Y	0.16445	Breast carcinoma amplified sequence 3	WD domain G-beta repeat
ENOG411DT40	ENOG411DPVX	0.1643	Activator of 90 kDa heat shock protein ATPase	dihydrolipoyl dehydrogenase
ENOG411DT40	ENOG411DRN1	0.16422	Activator of 90 kDa heat shock protein ATPase	Catalyzes the formation of S-adenosylmethionine from methionine and ATP. The overall synthetic reaction is composed of two sequential steps AdoMet formation and the subsequent tripolyphosphate hydrolysis which occurs prior to release of AdoMet from the enzyme (By similarity)
ENOG411DU0N	ENOG411DYS0	0.164165	cell division cycle protein 48	translocon at the inner envelope membrane of chloroplasts 110
ENOG411DU0N	ENOG411DYS0	0.164165	cell division cycle protein 48	translocon at the inner envelope membrane of chloroplasts 110
ENOG411DU0N	ENOG411DYS0	0.164165	cell division cycle protein 48	translocon at the inner envelope membrane of chloroplasts 110
ENOG411E050	ENOG411DW9R	0.163979	Protein fat-free homolog	Nucleoporin Nup120/160
ENOG411DW0X	ENOG411DTHX	0.163941	Snf1-related protein kinase	Aspartyl-tRNA synthetase
ENOG411DTJW	ENOG411DXFU	0.163909	Regulatory-associated protein of	WD-40 repeat-containing protein
ENOG411DSQS	ENOG411E4SU	0.1639	WD40	40S ribosomal protein
ENOG411DU0N	ENOG411DU08	0.163827	cell division cycle protein 48	DSHCT (NUC185) domain
ENOG411DU0N	ENOG411DU08	0.163827	cell division cycle protein 48	DSHCT (NUC185) domain
ENOG411DU0N	ENOG411DU08	0.163827	cell division cycle protein 48	DSHCT (NUC185) domain
ENOG411DQEB	ENOG411DWXK	0.16369	transport) protein	luminal-binding protein
ENOG411DQEB	ENOG411DWXK	0.16369	transport) protein	luminal-binding protein
ENOG411DQEB	ENOG411DWXK	0.16369	transport) protein	luminal-binding protein
ENOG411DQEB	ENOG411DWXK	0.16369	transport) protein	luminal-binding protein
ENOG411E050	ENOG411DU0E	0.163632	Protein fat-free homolog	DDB1- and CUL4-associated factor homolog
ENOG411DQEB	ENOG411DQB3	0.163607	transport) protein	serine threonine-protein phosphatase
ENOG411DQEB	ENOG411DQB3	0.163607	transport) protein	serine threonine-protein phosphatase
ENOG411DQEB	ENOG411DQB3	0.163607	transport) protein	serine threonine-protein phosphatase
ENOG411DQEB	ENOG411DQB3	0.163607	transport) protein	serine threonine-protein phosphatase
ENOG411DQEB	ENOG411DRR5	0.163563	transport) protein	RuBisCO catalyzes two reactions the carboxylation of D- ribulose 15-bisphosphate the primary event in carbon dioxide fixation as well as the oxidative fragmentation of the pentose substrate in the photorespiration process. Both reactions occur simultaneously and in competition at the same active site
ENOG411DQEB	ENOG411DRR5	0.163563	transport) protein	RuBisCO catalyzes two reactions the carboxylation of D- ribulose 15-bisphosphate the primary event in carbon dioxide fixation as well as the oxidative fragmentation of the pentose substrate in the photorespiration process. Both reactions occur simultaneously and in competition at the same active site
ENOG411DQEB	ENOG411DRR5	0.163563	transport) protein	RuBisCO catalyzes two reactions the carboxylation of D- ribulose 15-bisphosphate the primary event in carbon dioxide fixation as well as the oxidative fragmentation of the pentose substrate in the photorespiration process. Both reactions occur simultaneously and in competition at the same active site
ENOG411DQEB	ENOG411DRR5	0.163563	transport) protein	RuBisCO catalyzes two reactions the carboxylation of D- ribulose 15-bisphosphate the primary event in carbon dioxide fixation as well as the oxidative fragmentation of the pentose substrate in the photorespiration process. Both reactions occur simultaneously and in competition at the same active site
ENOG411DSQS	ENOG411DQA2	0.163503	WD40	ribosomal protein L19
ENOG411DSQS	ENOG411DRFV	0.16347	WD40	splicing factor
ENOG411DU0N	ENOG411DSAC	0.163426	cell division cycle protein 48	V-type proton ATPase subunit
ENOG411DU0N	ENOG411DSAC	0.163426	cell division cycle protein 48	V-type proton ATPase subunit
ENOG411DU0N	ENOG411DSAC	0.163426	cell division cycle protein 48	V-type proton ATPase subunit
ENOG411E050	ENOG411DWBB	0.163412	Protein fat-free homolog	26S proteasome non-atpase regulatory subunit
ENOG411E050	ENOG411DTTT	0.163096	Protein fat-free homolog	oligomeric golgi complex
ENOG411DW0X	ENOG411DTG7	0.163073	Snf1-related protein kinase	serine threonine-protein phosphatase 2A 65 kDa regulatory subunit A
ENOG411DZ8C	ENOG411DWIX	0.163067	ubiquitin-like modifier-activating enzyme	Exosome complex
ENOG411DT40	ENOG411DUZJ	0.162875	Activator of 90 kDa heat shock protein ATPase	succinate dehydrogenase
ENOG411DU0N	ENOG411DT7J	0.162874	cell division cycle protein 48	transcription initiation factor TFIID subunit
ENOG411DU0N	ENOG411DT7J	0.162874	cell division cycle protein 48	transcription initiation factor TFIID subunit
ENOG411DU0N	ENOG411DT7J	0.162874	cell division cycle protein 48	transcription initiation factor TFIID subunit
ENOG411DYBM	ENOG411DRUB	0.162867	MATH domain-containing protein	acetyl-coenzyme A carboxylase carboxyl transferase subunit alpha
ENOG411DYBM	ENOG411DRUB	0.162867	MATH domain-containing protein	acetyl-coenzyme A carboxylase carboxyl transferase subunit alpha
ENOG411DQEB	ENOG411DS98	0.162551	transport) protein	Heat shock cognate 70 kDa
ENOG411DQEB	ENOG411DS98	0.162551	transport) protein	Heat shock cognate 70 kDa
ENOG411DQEB	ENOG411DS98	0.162551	transport) protein	Heat shock cognate 70 kDa
ENOG411DQEB	ENOG411DS98	0.162551	transport) protein	Heat shock cognate 70 kDa
ENOG411DT40	ENOG411E0MG	0.162544	Activator of 90 kDa heat shock protein ATPase	Dehydrogenase reductase SDR family member
ENOG411DU0N	ENOG411DTW7	0.162514	cell division cycle protein 48	general transcription factor IIH subunit
ENOG411DU0N	ENOG411DTW7	0.162514	cell division cycle protein 48	general transcription factor IIH subunit
ENOG411DU0N	ENOG411DTW7	0.162514	cell division cycle protein 48	general transcription factor IIH subunit
ENOG411DUMH	ENOG411DQ3R	0.162478	transport) protein	Protein arginine n-methyltransferase
ENOG411DSQS	ENOG411DRKE	0.162445	WD40	phosphoenolpyruvate carboxylase
ENOG411DSQS	ENOG411E2UT	0.162412	WD40	ribosomal protein
ENOG411E050	ENOG411E2UM	0.162411	Protein fat-free homolog	40S ribosomal protein S24
ENOG411DU0N	ENOG411DWIW	0.162405	cell division cycle protein 48	Alpha-soluble NSF attachment
ENOG411DU0N	ENOG411DWIW	0.162405	cell division cycle protein 48	Alpha-soluble NSF attachment
ENOG411DU0N	ENOG411DWIW	0.162405	cell division cycle protein 48	Alpha-soluble NSF attachment
ENOG411DQK2	ENOG411DU6S	0.162396	target of rapamycin	translation initiation factor
ENOG411DU0N	ENOG411DW8Z	0.162365	cell division cycle protein 48	DNA gyrase subunit B chloroplastic
ENOG411DU0N	ENOG411DW8Z	0.162365	cell division cycle protein 48	DNA gyrase subunit B chloroplastic
ENOG411DU0N	ENOG411DW8Z	0.162365	cell division cycle protein 48	DNA gyrase subunit B chloroplastic
ENOG411DU0N	ENOG411DSP5	0.162325	cell division cycle protein 48	tetratricopeptide repeat
ENOG411DU0N	ENOG411DSP5	0.162325	cell division cycle protein 48	tetratricopeptide repeat
ENOG411DU0N	ENOG411DSP5	0.162325	cell division cycle protein 48	tetratricopeptide repeat
ENOG411DSQS	ENOG411DUND	0.162236	WD40	ribosome production factor 2
ENOG411DU0N	ENOG411E0B3	0.162164	cell division cycle protein 48	60s ribosomal protein l18a-1
ENOG411DU0N	ENOG411E0B3	0.162164	cell division cycle protein 48	60s ribosomal protein l18a-1
ENOG411DU0N	ENOG411E0B3	0.162164	cell division cycle protein 48	60s ribosomal protein l18a-1
ENOG411DT40	ENOG411DQMA	0.162162	Activator of 90 kDa heat shock protein ATPase	protein mago nashi
ENOG411DSQS	ENOG411DS84	0.162047	WD40	Inherit from KOG: tRNA-splicing endonuclease positive
ENOG411DU0N	ENOG411DR0A	0.162008	cell division cycle protein 48	Microtubule-associated protein
ENOG411DU0N	ENOG411DR0A	0.162008	cell division cycle protein 48	Microtubule-associated protein
ENOG411DU0N	ENOG411DR0A	0.162008	cell division cycle protein 48	Microtubule-associated protein
ENOG411DQK2	ENOG411DSWX	0.161982	target of rapamycin	ribosomal protein L15
ENOG411DTJW	ENOG411DVD7	0.161925	Regulatory-associated protein of	exosome complex exonuclease
ENOG411DU0N	ENOG411E4UF	0.161904	cell division cycle protein 48	60S ribosomal protein L37a
ENOG411DU0N	ENOG411E4UF	0.161904	cell division cycle protein 48	60S ribosomal protein L37a
ENOG411DU0N	ENOG411E4UF	0.161904	cell division cycle protein 48	60S ribosomal protein L37a
ENOG411DU0N	ENOG411DT2F	0.16187	cell division cycle protein 48	50S ribosomal protein L21
ENOG411DU0N	ENOG411DT2F	0.16187	cell division cycle protein 48	50S ribosomal protein L21
ENOG411DU0N	ENOG411DT2F	0.16187	cell division cycle protein 48	50S ribosomal protein L21
ENOG411DQEB	ENOG411DTYJ	0.161862	transport) protein	t-complex protein 1
ENOG411DQEB	ENOG411DTYJ	0.161862	transport) protein	t-complex protein 1
ENOG411DQEB	ENOG411DTYJ	0.161862	transport) protein	t-complex protein 1
ENOG411DQEB	ENOG411DTYJ	0.161862	transport) protein	t-complex protein 1
ENOG411DPMY	ENOG411E1D1	0.161701	ras-related protein	Transmembrane proteins 14C
ENOG411E050	ENOG411DPUN	0.161622	Protein fat-free homolog	40S ribosomal protein S8
ENOG411DU0N	ENOG411E3Q5	0.161613	cell division cycle protein 48	Signal recognition particle 19 kDa
ENOG411DU0N	ENOG411E3Q5	0.161613	cell division cycle protein 48	Signal recognition particle 19 kDa
ENOG411DU0N	ENOG411E3Q5	0.161613	cell division cycle protein 48	Signal recognition particle 19 kDa
ENOG411DUMH	ENOG411DQ3H	0.161557	transport) protein	Exportin 1-like protein
ENOG411EF3D	ENOG411DSVS	0.161518	Pfam:MAP1_LC3	WD repeat-containing protein
ENOG411EF3D	ENOG411DSVS	0.161518	Pfam:MAP1_LC3	WD repeat-containing protein
ENOG411DU0N	ENOG411E3NP	0.161371	cell division cycle protein 48	60S ribosomal protein
ENOG411DU0N	ENOG411E3NP	0.161371	cell division cycle protein 48	60S ribosomal protein
ENOG411DU0N	ENOG411E3NP	0.161371	cell division cycle protein 48	60S ribosomal protein
ENOG411DU0N	ENOG411DPZK	0.161336	cell division cycle protein 48	histone acetyltransferase
ENOG411DU0N	ENOG411DPZK	0.161336	cell division cycle protein 48	histone acetyltransferase
ENOG411DU0N	ENOG411DPZK	0.161336	cell division cycle protein 48	histone acetyltransferase
ENOG411E050	ENOG411E2NU	0.161235	Protein fat-free homolog	40S ribosomal protein
ENOG411DSQS	ENOG411DTNK	0.161103	WD40	40s ribosomal protein
ENOG411E050	ENOG411DW4W	0.161068	Protein fat-free homolog	NA
ENOG411DPMY	ENOG411DWEY	0.160878	ras-related protein	atp synthase
ENOG411DZ8C	ENOG411DS9E	0.160808	ubiquitin-like modifier-activating enzyme	udp-glucose glycoprotein
ENOG411DSQS	ENOG411DX2I	0.160767	WD40	ribosomal protein
ENOG411DYBM	ENOG411DPXD	0.160572	MATH domain-containing protein	Glutamyl-tRNA synthetase
ENOG411DYBM	ENOG411DPXD	0.160572	MATH domain-containing protein	Glutamyl-tRNA synthetase
ENOG411DU0N	ENOG411DVSG	0.160571	cell division cycle protein 48	ribose-phosphate pyrophosphokinase
ENOG411DU0N	ENOG411DVSG	0.160571	cell division cycle protein 48	ribose-phosphate pyrophosphokinase
ENOG411DU0N	ENOG411DVSG	0.160571	cell division cycle protein 48	ribose-phosphate pyrophosphokinase
ENOG411DU0N	ENOG411DV8I	0.160453	cell division cycle protein 48	DNA-directed RNA polymerase II
ENOG411DU0N	ENOG411DV8I	0.160453	cell division cycle protein 48	DNA-directed RNA polymerase II
ENOG411DU0N	ENOG411DV8I	0.160453	cell division cycle protein 48	DNA-directed RNA polymerase II
ENOG411DPMY	ENOG411DT1R	0.16041	ras-related protein	Chlorophyll a-b binding protein
ENOG411DU0N	ENOG411DWJ3	0.160407	cell division cycle protein 48	COP9 signalosome complex subunit
ENOG411DU0N	ENOG411DWJ3	0.160407	cell division cycle protein 48	COP9 signalosome complex subunit
ENOG411DU0N	ENOG411DWJ3	0.160407	cell division cycle protein 48	COP9 signalosome complex subunit
ENOG411DU0N	ENOG411DPZ4	0.160365	cell division cycle protein 48	structural maintenance of chromosomes protein
ENOG411DU0N	ENOG411DPZ4	0.160365	cell division cycle protein 48	structural maintenance of chromosomes protein
ENOG411DU0N	ENOG411DPZ4	0.160365	cell division cycle protein 48	structural maintenance of chromosomes protein
ENOG411DSQS	ENOG411DS4G	0.160316	WD40	40S ribosomal protein
ENOG411DSQS	ENOG411DX5N	0.160257	WD40	Histone deacetylation protein Rxt3
ENOG411E050	ENOG411DRJ6	0.160164	Protein fat-free homolog	Component of the eukaryotic translation initiation factor 3 (eIF-3) complex which is involved in protein synthesis and together with other initiation factors stimulates binding of mRNA and methionyl-tRNAi to the 40S ribosome (By similarity)
ENOG411DSQS	ENOG411DZPQ	0.160007	WD40	cleavage and polyadenylation specificity factor
ENOG411DU0N	ENOG411DZYA	0.159944	cell division cycle protein 48	Required for proper 27S pre-rRNA processing and 60S ribosome subunit assembly (By similarity)
[truncated: 54,335 more rows]

## Sheet:  S5
Table S5 Autophagy co-functions at different levels of regulation according to M–MAD.
level	pathway.id	MMASs		AAGs_pathway.id	Connection known?	MMASs	pathway.info
transcriptional level	GO:0006571	0.6058		GO:0050684	Yes	0.7675	regulation of mRNA processing
transcriptional level	GO:0010152	0.466818		GO:0045926	Yes	0.727	negative regulation of growth
transcriptional level	GO:0050684	0.3465		GO:0043068	Yes	0.668	positive regulation of programmed cell death
transcriptional level	GO:0051510	0.3118		GO:0034485	Yes	0.65	phosphatidylinositol-3,4,5-trisphosphate 5-phosphatase activity
transcriptional level	GO:0009266	0.309143		GO:0016783	Yes	0.588667	sulfurtransferase activity
transcriptional level	GO:2000012	0.308875		GO:0008641	Yes	0.544333	ubiquitin-like modifier activating enzyme activity
transcriptional level	GO:1903508	0.305368		GO:2000377	Yes	0.505	regulation of reactive oxygen species metabolic process
transcriptional level	GO:0043068	0.304545		GO:0010016	Yes	0.494333	shoot system morphogenesis
transcriptional level	GO:0008865	0.304385		GO:1901333	Yes	0.487	positive regulation of lateral root development
transcriptional level	GO:0016604	0.2997		GO:0071818	Yes	0.476	BAT3 complex
transcriptional level	GO:0046855	0.2892		GO:0010152	Yes	0.4555	pollen maturation
transcriptional level	GO:0006646	0.280556		GO:0102121	Yes	0.452	ceramidase activity
transcriptional level	GO:0034485	0.277818		GO:0046514	Yes	0.452	ceramide catabolic process
transcriptional level	GO:0009960	0.274538		GO:0048826	Yes	0.447	cotyledon morphogenesis
transcriptional level	GO:0009663	0.273143		GO:0016614	Yes	0.444	oxidoreductase activity, acting on CH-OH group of donors
transcriptional level	GO:0034765	0.268944		GO:0090332	Yes	0.438	stomatal closure
transcriptional level	GO:0042127	0.268941		GO:0009266	Yes	0.414	response to temperature stimulus
transcriptional level	GO:0019363	0.268556		GO:0000812	Yes	0.3985	Swr1 complex
transcriptional level	GO:0090332	0.263118		GO:1903508	Yes	0.391	positive regulation of nucleic acid-templated transcription
transcriptional level	GO:0031361	0.260736		GO:0009688	Yes	0.3886	abscisic acid biosynthetic process
transcriptional level	GO:0042162	0.258688		GO:1990019	Yes	0.3846	protein storage vacuole organization
transcriptional level	GO:0009116	0.25719		GO:0019104	Yes	0.384	DNA N-glycosylase activity
transcriptional level	GO:0019789	0.256455		GO:0043484	Yes	0.376	regulation of RNA splicing
transcriptional level	GO:2000377	0.236652		GO:0015798	Yes	0.3718	myo-inositol transport
transcriptional level	GO:0043424	0.233867		GO:0005504	Yes	0.364	fatty acid binding
transcriptional level	GO:0008324	0.232952		GO:0008444	Yes	0.363667	CDP-diacylglycerol-glycerol-3-phosphate 3-phosphatidyltransferase activity
transcriptional level	GO:0043484	0.232125		GO:0007231	Yes	0.36025	osmosensory signaling pathway
transcriptional level	GO:0006370	0.222667		GO:0042127	Yes	0.35	regulation of cell population proliferation
transcriptional level	GO:0031462	0.211923		GO:0046474	Yes	0.348333	glycerophospholipid biosynthetic process
transcriptional level	GO:0031467	0.211923		GO:0016463	Yes	0.340333	P-type zinc transporter activity
transcriptional level	GO:0010099	0.210486		GO:0019318	Yes	0.327	hexose metabolic process
transcriptional level	GO:0008104	0.208125		GO:0008324	Yes	0.326667	cation transmembrane transporter activity
transcriptional level	GO:0048578	0.207115		GO:0010476	Yes	0.313667	gibberellin mediated signaling pathway
transcriptional level	GO:0042777	0.205268		GO:0031519	Yes	0.308667	PcG protein complex
transcriptional level	GO:0006825	0.2015		GO:0009960	Yes	0.3075	endosperm development
transcriptional level	GO:0015698	0.200409		GO:0009165	Yes	0.3022	nucleotide biosynthetic process
transcriptional level	GO:0065003	0.199889		GO:0015833	Yes	0.3006	peptide transport
transcriptional level	GO:0045926	0.199519		GO:0004805	Yes	0.294	trehalose-phosphatase activity
transcriptional level	GO:0009317	0.198694		GO:0034765	Yes	0.293333	regulation of ion transmembrane transport
transcriptional level	GO:0045277	0.197584		GO:0005637	Yes	0.292667	nuclear inner membrane
transcriptional level	GO:0044877	0.196		GO:0051260	Yes	0.292333	protein homooligomerization
transcriptional level	GO:0046653	0.194609		GO:0045824	Yes	0.2915	negative regulation of innate immune response
transcriptional level	GO:0010608	0.194393		GO:0030100	Yes	0.29	regulation of endocytosis
transcriptional level	GO:0016772	0.192821		GO:1901001	Yes	0.2886	negative regulation of response to salt stress
transcriptional level	GO:1901001	0.192111		GO:0032968	Yes	0.284833	positive regulation of transcription elongation from RNA polymerase II promoter
transcriptional level	GO:0004673	0.185478		GO:0009937	Yes	0.279429	regulation of gibberellic acid mediated signaling pathway
transcriptional level	GO:0018106	0.185478		GO:0033926	Yes	0.27725	glycopeptide alpha-N-acetylgalactosaminidase activity
transcriptional level	GO:0032586	0.18524		GO:0010098	Yes	0.277	suspensor development
transcriptional level	GO:0052689	0.180938		GO:0140078	Yes	0.269333	class I DNA-(apurinic or apyrimidinic site) endonuclease activity
transcriptional level	GO:0006283	0.18025		GO:0043328	Yes	0.266333	protein transport to vacuole involved in ubiquitin-dependent protein catabolic process via the multivesicular body sorting pathway
transcriptional level	GO:0007155	0.179219		GO:0071985	Yes	0.266	multivesicular body sorting pathway
transcriptional level	GO:0016773	0.178974		GO:0000271	Yes	0.2615	polysaccharide biosynthetic process
transcriptional level	GO:0070417	0.175632		GO:0008361	Yes	0.2615	regulation of cell size
transcriptional level	GO:0008361	0.17304		GO:0035618	Yes	0.2586	root hair
transcriptional level	GO:0015768	0.172333		GO:0043007	Yes	0.25725	maintenance of rDNA
transcriptional level	GO:0042946	0.172333		GO:0006499	Yes	0.2555	N-terminal protein myristoylation
transcriptional level	GO:0042948	0.172333		GO:0003006	Yes	0.252333	developmental process involved in reproduction
transcriptional level	GO:0042950	0.172333		GO:0016773	Yes	0.247429	phosphotransferase activity, alcohol group as acceptor
transcriptional level	GO:0006464	0.1688		GO:0031647	Yes	0.24725	regulation of protein stability
transcriptional level	GO:0051289	0.168577		GO:0050662	Yes	0.243	#N/A
transcriptional level	GO:0016485	0.168282		GO:0006464	Yes	0.2425	cellular protein modification process
transcriptional level	GO:0016743	0.167495		GO:0072488	Yes	0.241375	ammonium transmembrane transport
transcriptional level	GO:0045737	0.163794		GO:0015696	Yes	0.241375	ammonium transport
transcriptional level	GO:0080017	0.162556		GO:0052629	Yes	0.239444	phosphatidylinositol-3,5-bisphosphate 3-phosphatase activity
transcriptional level	GO:0015918	0.162086		GO:0035494	Yes	0.2385	SNARE complex disassembly
transcriptional level	GO:0032934	0.162086		GO:0009116	Yes	0.2375	nucleoside metabolic process
transcriptional level	GO:0010016	0.162071		GO:0006421	Yes	0.2375	asparaginyl-tRNA aminoacylation
transcriptional level	GO:0010310	0.161763		GO:0004816	Yes	0.2375	asparagine-tRNA ligase activity
transcriptional level	GO:0051260	0.161562		GO:0032934	Yes	0.237333	sterol binding
transcriptional level	GO:0031305	0.161529		GO:0015918	Yes	0.237333	sterol transport
transcriptional level	GO:0008534	0.160485		GO:0009787	Yes	0.237	regulation of abscisic acid-activated signaling pathway
transcriptional level	GO:0009686	0.1602		GO:0000822	Yes	0.235	inositol hexakisphosphate binding
transcriptional level	GO:0016614	0.159929		GO:0045549	Yes	0.235	9-cis-epoxycarotenoid dioxygenase activity
transcriptional level	GO:0071617	0.159536		GO:0008883	Yes	0.2325	glutamyl-tRNA reductase activity
transcriptional level	GO:0051365	0.1595		GO:0010082	Yes	0.23125	regulation of root meristem growth
transcriptional level	GO:0071333	0.157737		GO:0080060	Yes	0.23075	integument development
transcriptional level	GO:0004725	0.157523		GO:0047429	Yes	0.22975	nucleoside-triphosphate diphosphatase activity
transcriptional level	GO:0008131	0.154862		GO:0042175	Yes	0.2276	nuclear outer membrane-endoplasmic reticulum membrane network
transcriptional level	GO:0046940	0.151722		GO:0030054	Yes	0.22725	cell junction
transcriptional level	GO:0000982	0.151261		GO:0004031	Yes	0.2246	aldehyde oxidase activity
transcriptional level	GO:0006614	0.150463		GO:0016485	Yes	0.2235	protein processing
transcriptional level	GO:0006814	0.150425		GO:0051103	Yes	0.220375	DNA ligation involved in DNA repair
transcriptional level	GO:0001558	0.149567		GO:0015908	Yes	0.2195	fatty acid transport
transcriptional level	GO:0008195	0.148909		GO:0048365	Yes	0.21925	#N/A
transcriptional level	GO:0031418	0.148391		GO:0050891	Yes	0.219	multicellular organismal water homeostasis
transcriptional level	GO:0022618	0.14803		GO:0008865	Yes	0.2165	fructokinase activity
transcriptional level	GO:0032041	0.146519		GO:0006825	Yes	0.2145	copper ion transport
transcriptional level	GO:2000028	0.146464		GO:0005513	Yes	0.213333	detection of calcium ion
transcriptional level	GO:0051604	0.1464		GO:0009958	Yes	0.212667	positive gravitropism
transcriptional level	GO:0031519	0.145187		GO:0006013	Yes	0.2106	mannose metabolic process
transcriptional level	GO:0061158	0.144629		GO:0004044	Yes	0.2098	amidophosphoribosyltransferase activity
transcriptional level	GO:0009860	0.144364		GO:0031467	No	0.207	Cul7-RING ubiquitin ligase complex
transcriptional level	GO:0000822	0.14252		GO:0031462	No	0.207	Cul2-RING ubiquitin ligase complex
transcriptional level	GO:0010629	0.141891		GO:0047484	Yes	0.206	regulation of response to osmotic stress
transcriptional level	GO:0016866	0.141727		GO:0000012	Yes	0.2058	single strand break repair
transcriptional level	GO:0004930	0.14105		GO:0018401	Yes	0.20125	peptidyl-proline hydroxylation to 4-hydroxy-L-proline
transcriptional level	GO:0046620	0.141026		GO:0010073	Yes	0.201167	meristem maintenance
transcriptional level	GO:0003964	0.140408		GO:0048317	Yes	0.199	seed morphogenesis
transcriptional level	GO:0006278	0.140408		GO:0042886	Yes	0.197333	amide transport
transcriptional level	GO:0003006	0.139897		GO:0016121	Yes	0.1971	carotene catabolic process
transcriptional level	GO:0006352	0.13905		GO:0005958	Yes	0.195833	DNA-dependent protein kinase-DNA ligase 4 complex
transcriptional level	GO:0030690	0.138936		GO:0010044	Yes	0.194875	response to aluminum ion
transcriptional level	GO:0030691	0.138936		GO:0045338	Yes	0.1946	farnesyl diphosphate metabolic process
transcriptional level	GO:0070461	0.137298		GO:0010142	Yes	0.1938	farnesyl diphosphate biosynthetic process, mevalonate pathway
transcriptional level	GO:0016435	0.137031		GO:0071669	Yes	0.192667	plant-type cell wall organization or biogenesis
transcriptional level	GO:0000461	0.13647		GO:0043562	Yes	0.1925	cellular response to nitrogen levels
transcriptional level	GO:0001709	0.136275		GO:0051788	Yes	0.191667	response to misfolded protein
transcriptional level	GO:0048826	0.135667		GO:0010376	Yes	0.190667	stomatal complex formation
transcriptional level	GO:0050662	0.135273		GO:0016810	Yes	0.1904	hydrolase activity, acting on carbon-nitrogen (but not peptide) bonds
transcriptional level	GO:0005249	0.134895		GO:0080183	Yes	0.190143	response to photooxidative stress
transcriptional level	GO:0015833	0.134614		GO:0000064	Yes	0.1895	L-ornithine transmembrane transporter activity
transcriptional level	GO:0031314	0.13413		GO:0016772	Yes	0.1894	transferase activity, transferring phosphorus-containing groups
transcriptional level	GO:0006354	0.133942		GO:0043982	Yes	0.189	histone H4-K8 acetylation
transcriptional level	GO:1990258	0.133449		GO:0043268	Yes	0.1865	positive regulation of potassium ion transport
transcriptional level	GO:2000904	0.133325		GO:0010440	Yes	0.186375	stomatal lineage progression
transcriptional level	GO:0001934	0.133098		GO:0032204	Yes	0.186333	regulation of telomere maintenance
transcriptional level	GO:0009165	0.132551		GO:0016866	Yes	0.186	intramolecular transferase activity
transcriptional level	GO:0003959	0.132405		GO:0017183	Yes	0.1858	peptidyl-diphthamide biosynthetic process from peptidyl-histidine
transcriptional level	GO:0022414	0.132308		GO:0010102	Yes	0.184667	lateral root morphogenesis
transcriptional level	GO:0031647	0.132043		GO:0009827	Yes	0.18425	plant-type cell wall modification
transcriptional level	GO:0001560	0.131843		GO:0010629	Yes	0.184	negative regulation of gene expression
transcriptional level	GO:0046470	0.131538		GO:0071365	Yes	0.184	cellular response to auxin stimulus
transcriptional level	GO:0071365	0.131212		GO:0050486	Yes	0.182538	intramolecular transferase activity, transferring hydroxy groups
transcriptional level	GO:0032968	0.13086		GO:0048309	Yes	0.181167	endoplasmic reticulum inheritance
transcriptional level	GO:0004540	0.128592		GO:0046972	Yes	0.180667	histone acetyltransferase activity (H4-K16 specific)
transcriptional level	GO:0048280	0.128217		GO:0010075	Yes	0.180111	regulation of meristem growth
transcriptional level	GO:0015248	0.128116		GO:0018106	Yes	0.17925	peptidyl-histidine phosphorylation
transcriptional level	GO:0060776	0.12775		GO:0004673	Yes	0.17925	protein histidine kinase activity
transcriptional level	GO:0009787	0.127302		GO:1900490	Yes	0.178714	positive regulation of hydroxymethylglutaryl-CoA reductase (NADPH) activity
transcriptional level	GO:0051788	0.127237		GO:0004181	Yes	0.1785	metallocarboxypeptidase activity
transcriptional level	GO:0052658	0.126682		GO:0071617	Yes	0.176333	lysophospholipid acyltransferase activity
transcriptional level	GO:0004807	0.12655		GO:0120029	Yes	0.175	proton export across plasma membrane
transcriptional level	GO:0004620	0.1257		GO:0009629	Yes	0.174143	response to gravity
transcriptional level	GO:0006878	0.125694		GO:0010331	Yes	0.173154	gibberellin binding
transcriptional level	GO:0031640	0.125687		GO:0003958	Yes	0.173083	NADPH-hemoprotein reductase activity
transcriptional level	GO:0031429	0.12538		GO:0016702	Yes	0.172462	oxidoreductase activity, acting on single donors with incorporation of molecular oxygen, incorporation of two atoms of oxygen
transcriptional level	GO:0009901	0.125361		GO:0042759	Yes	0.171833	long-chain fatty acid biosynthetic process
transcriptional level	GO:0016072	0.125048		GO:0009933	Yes	0.171714	meristem structural organization
transcriptional level	GO:0051391	0.125048		GO:0055046	Yes	0.171714	microgametogenesis
transcriptional level	GO:1990883	0.125048		GO:0043631	Yes	0.171	RNA polyadenylation
transcriptional level	GO:0010497	0.124645		GO:0102149	Yes	0.170571	farnesylcysteine lyase activity
transcriptional level	GO:0005504	0.124615		GO:0030327	Yes	0.170571	prenylated protein catabolic process
transcriptional level	GO:0008283	0.124421		GO:0016670	Yes	0.170571	oxidoreductase activity, acting on a sulfur group of donors, oxygen as acceptor
transcriptional level	GO:2000070	0.12416		GO:0048219	Yes	0.170571	inter-Golgi cisterna vesicle-mediated transport
transcriptional level	GO:0005310	0.123578		GO:0004725	Yes	0.1704	protein tyrosine phosphatase activity
transcriptional level	GO:0015117	0.123578		GO:0052689	Yes	0.169	carboxylic ester hydrolase activity
transcriptional level	GO:0006407	0.123113		GO:0070417	Yes	0.1685	cellular response to cold
transcriptional level	GO:0000453	0.122053		GO:0010192	Yes	0.167333	mucilage biosynthetic process
transcriptional level	GO:0031118	0.121652		GO:0010366	Yes	0.167214	negative regulation of ethylene biosynthetic process
transcriptional level	GO:0033926	0.121488		GO:0080117	Yes	0.167143	secondary growth
transcriptional level	GO:0000245	0.12144		GO:0004439	Yes	0.1665	phosphatidylinositol-4,5-bisphosphate 5-phosphatase activity
transcriptional level	GO:0048037	0.121176		GO:0075733	Yes	0.16625	intracellular transport of virus
transcriptional level	GO:0010073	0.121158		GO:0031418	Yes	0.1662	L-ascorbic acid binding
transcriptional level	GO:0009788	0.120805		GO:1904430	Yes	0.165714	negative regulation of t-circle formation
transcriptional level	GO:0051607	0.120731		GO:0090657	Yes	0.165714	telomeric loop disassembly
transcriptional level	GO:0031972	0.120558		GO:0070716	Yes	0.165714	mismatch repair involved in maintenance of fidelity involved in DNA-dependent DNA replication
transcriptional level	GO:0005384	0.120547		GO:0051156	Yes	0.1645	glucose 6-phosphate metabolic process
transcriptional level	GO:0007186	0.120069		GO:0008534	Yes	0.164463	oxidized purine nucleobase lesion DNA N-glycosylase activity
transcriptional level	GO:0009933	0.119867		GO:0008374	Yes	0.163333	O-acyltransferase activity
transcriptional level	GO:0010117	0.119846		GO:0051607	Yes	0.163333	defense response to virus
transcriptional level	GO:0048829	0.11975		GO:0043141	Yes	0.1615	#N/A
transcriptional level	GO:0017004	0.119736		GO:0046443	Yes	0.160857	FAD metabolic process
transcriptional level	GO:0009846	0.119623		GO:0035493	Yes	0.160286	SNARE complex assembly
transcriptional level	GO:0019200	0.11956		GO:0006656	Yes	0.160182	phosphatidylcholine biosynthetic process
transcriptional level	GO:0048533	0.118833		GO:0016836	Yes	0.16	hydro-lyase activity
transcriptional level	GO:0051775	0.118585		GO:0048829	Yes	0.159455	root cap development
transcriptional level	GO:0005078	0.118115		GO:0036374	Yes	0.157625	glutathione hydrolase activity
transcriptional level	GO:0005080	0.118115		GO:0000048	Yes	0.157625	peptidyltransferase activity
transcriptional level	GO:0009967	0.118115		GO:0035327	Yes	0.1575	transcriptionally active chromatin
transcriptional level	GO:0043410	0.118115		GO:0103068	Yes	0.156625	leukotriene C4 gamma-glutamyl transferase activity
transcriptional level	GO:0048579	0.118066		GO:0009311	Yes	0.156588	oligosaccharide metabolic process
transcriptional level	GO:0047617	0.117833		GO:0015168	Yes	0.156	glycerol transmembrane transporter activity
transcriptional level	GO:0009102	0.1175		GO:0052622	Yes	0.155714	ATP dimethylallyltransferase activity
transcriptional level	GO:0080108	0.117487		GO:1990359	No	0.1555	stress response to zinc ion
transcriptional level	GO:0052725	0.117192		GO:0046940	Yes	0.155333	nucleoside monophosphate phosphorylation
transcriptional level	GO:0010942	0.1169		GO:0080017	No	0.155	alpha-humulene synthase activity
transcriptional level	GO:0048039	0.11648		GO:0034657	Yes	0.153857	GID complex
transcriptional level	GO:0047484	0.11634		GO:0061604	Yes	0.153625	molybdopterin-synthase sulfurtransferase activity
transcriptional level	GO:1990573	0.116324		GO:0042292	Yes	0.153625	URM1 activating enzyme activity
transcriptional level	GO:0031956	0.116156		GO:0018192	Yes	0.153625	#N/A
transcriptional level	GO:0010026	0.116043		GO:0019048	Yes	0.153	modulation by virus of host process
transcriptional level	GO:0010048	0.115424		GO:0006071	Yes	0.153	glycerol metabolic process
transcriptional level	GO:0030243	0.11492		GO:0005244	Yes	0.15275	voltage-gated ion channel activity
transcriptional level	GO:0004535	0.114736		GO:1901181	Yes	0.152625	negative regulation of cellular response to caffeine
transcriptional level	GO:0043021	0.114191		GO:0044030	Yes	0.152571	regulation of DNA methylation
transcriptional level	GO:0055046	0.113863		GO:0003998	Yes	0.152375	acylphosphatase activity
transcriptional level	GO:0051782	0.113574		GO:0019158	Yes	0.152143	mannokinase activity
transcriptional level	GO:0000447	0.113154		GO:0005536	Yes	0.152143	glucose binding
transcriptional level	GO:0046028	0.112725		GO:0004396	Yes	0.152143	hexokinase activity
transcriptional level	GO:0016363	0.112684		GO:0004340	Yes	0.152143	glucokinase activity
transcriptional level	GO:0048529	0.112587		GO:0001678	Yes	0.152143	cellular glucose homeostasis
transcriptional level	GO:0003841	0.112568		GO:0060966	Yes	0.151188	regulation of gene silencing by RNA
transcriptional level	GO:0004439	0.112556		GO:0006614	Yes	0.151	SRP-dependent cotranslational protein targeting to membrane
transcriptional level	GO:0019318	0.112535		GO:0048530	Yes	0.150917	fruit morphogenesis
transcriptional level	GO:0006473	0.11245		GO:0019897	Yes	0.150467	extrinsic component of plasma membrane
transcriptional level	GO:1904964	0.112442		GO:0050777	Yes	0.149625	negative regulation of immune response
transcriptional level	GO:0045116	0.112214		GO:0009920	Yes	0.149167	cell plate formation involved in plant-type cell wall biogenesis
transcriptional level	GO:0044030	0.112109		GO:0006278	No	0.148818	RNA-dependent DNA biosynthetic process
transcriptional level	GO:0101006	0.111974		GO:0003964	No	0.148818	RNA-directed DNA polymerase activity
transcriptional level	GO:0090406	0.111511		GO:0016132	Yes	0.148667	brassinosteroid biosynthetic process
transcriptional level	GO:0044237	0.1115		GO:0009901	Yes	0.1486	anther dehiscence
transcriptional level	GO:0071257	0.11144		GO:0001558	Yes	0.1484	regulation of cell growth
transcriptional level	GO:0097623	0.11144		GO:0000982	No	0.147889	#N/A
transcriptional level	GO:0080111	0.111361		GO:0010942	Yes	0.147777	positive regulation of cell death
transcriptional level	GO:0045943	0.11108		GO:0090228	Yes	0.147737	positive regulation of red or far-red light signaling pathway
transcriptional level	GO:0005244	0.110759		GO:0046898	Yes	0.147667	response to cycloheximide
transcriptional level	GO:0030054	0.110692		GO:0042868	Yes	0.147375	antisense RNA metabolic process
transcriptional level	GO:0009911	0.110486		GO:0004799	Yes	0.14725	thymidylate synthase activity
transcriptional level	GO:0007204	0.110273		GO:0070301	Yes	0.147	cellular response to hydrogen peroxide
transcriptional level	GO:0050850	0.110273		GO:0004069	Yes	0.146875	L-aspartate:2-oxoglutarate aminotransferase activity
transcriptional level	GO:0070985	0.110236		GO:0106146	No	0.1468	sideretin biosynthesis
transcriptional level	GO:0052742	0.110097		GO:0008104	Yes	0.146667	protein localization
transcriptional level	GO:0017183	0.109983		GO:0016776	Yes	0.146	phosphotransferase activity, phosphate group as acceptor
transcriptional level	GO:0008381	0.109932		GO:0016881	Yes	0.145957	acid-amino acid ligase activity
transcriptional level	GO:0050486	0.10986		GO:0043036	Yes	0.145889	starch grain
transcriptional level	GO:0006499	0.1094		GO:0016363	Yes	0.1455	nuclear matrix
transcriptional level	GO:0005637	0.109343		GO:0019903	Yes	0.145364	protein phosphatase binding
transcriptional level	GO:0000271	0.109109		GO:0070847	Yes	0.145125	core mediator complex
transcriptional level	GO:0071669	0.109095		GO:0051258	Yes	0.144118	protein polymerization
transcriptional level	GO:0030100	0.109		GO:0022618	No	0.144018	ribonucleoprotein complex assembly
transcriptional level	GO:0006104	0.108829		GO:0010358	Yes	0.144	leaf shaping
transcriptional level	GO:0003727	0.10856		GO:0015117	No	0.143908	thiosulfate transmembrane transporter activity
transcriptional level	GO:0010044	0.108174		GO:0005310	No	0.143908	dicarboxylic acid transmembrane transporter activity
transcriptional level	GO:0090501	0.108		GO:0106147	No	0.142667	fraxetin biosynthesis
transcriptional level	GO:0015729	0.107977		GO:0106145	No	0.142667	scopoletin 8-hydroxylase activity
transcriptional level	GO:1902356	0.107977		GO:1902066	Yes	0.1425	regulation of cell wall pectin metabolic process
transcriptional level	GO:0006879	0.107717		GO:0009687	Yes	0.142333	abscisic acid metabolic process
transcriptional level	GO:0043486	0.107606		GO:0030975	Yes	0.142	thiamine binding
transcriptional level	GO:0019346	0.1076		GO:0015334	Yes	0.141556	high-affinity oligopeptide transmembrane transporter activity
transcriptional level	GO:0000062	0.10719		GO:0030151	Yes	0.140889	molybdenum ion binding
transcriptional level	GO:0031648	0.107143		GO:0030295	Yes	0.140733	protein kinase activator activity
transcriptional level	GO:0004198	0.106917		GO:0071020	Yes	0.1406	post-spliceosomal complex
transcriptional level	GO:0090628	0.106917		GO:0000389	Yes	0.1406	mRNA 3'-splice site recognition
transcriptional level	GO:0097264	0.106917		GO:0015248	Yes	0.1405	sterol transporter activity
transcriptional level	GO:0009306	0.106804		GO:0034245	Yes	0.140196	mitochondrial DNA-directed RNA polymerase complex
transcriptional level	GO:1900425	0.106413		GO:0006390	Yes	0.140196	mitochondrial transcription
transcriptional level	GO:0009688	0.106365		GO:0048205	Yes	0.139611	COPI coating of Golgi vesicle
transcriptional level	GO:0070988	0.106357		GO:0052656	Yes	0.1394	L-isoleucine transaminase activity
transcriptional level	GO:0071422	0.106251		GO:0052655	Yes	0.1394	L-valine transaminase activity
transcriptional level	GO:0004749	0.106155		GO:0052654	Yes	0.1394	L-leucine transaminase activity
transcriptional level	GO:0006015	0.106155		GO:0033356	Yes	0.139125	UDP-L-arabinose metabolic process
transcriptional level	GO:0019900	0.105878		GO:0016972	Yes	0.138889	thiol oxidase activity
transcriptional level	GO:0080166	0.105705		GO:0010235	Yes	0.138667	guard mother cell cytokinesis
transcriptional level	GO:0002100	0.105556		GO:0006518	Yes	0.138111	peptide metabolic process
transcriptional level	GO:0014065	0.105163		GO:1902356	No	0.137863	oxaloacetate(2-) transmembrane transport
transcriptional level	GO:0051896	0.105163		GO:0015729	No	0.137863	oxaloacetate transport
transcriptional level	GO:0046500	0.105098		GO:0016435	No	0.137479	rRNA (guanine) methyltransferase activity
transcriptional level	GO:0005884	0.105067		GO:0005991	Yes	0.137444	trehalose metabolic process
transcriptional level	GO:0006616	0.105057		GO:0098789	Yes	0.137375	pre-mRNA cleavage required for polyadenylation
transcriptional level	GO:0030026	0.105036		GO:1990883	Yes	0.13718	rRNA cytidine N-acetyltransferase activity
transcriptional level	GO:0019899	0.104718		GO:0051391	Yes	0.13718	tRNA acetylation
transcriptional level	GO:0005682	0.104705		GO:0016072	Yes	0.13718	rRNA metabolic process
transcriptional level	GO:0045859	0.104608		GO:0101006	No	0.137	protein histidine phosphatase activity
transcriptional level	GO:0009639	0.104551		GO:0009864	Yes	0.136625	induced systemic resistance, jasmonic acid mediated signaling pathway
transcriptional level	GO:0052717	0.104333		GO:0004163	Yes	0.135778	diphosphomevalonate decarboxylase activity
transcriptional level	GO:0052718	0.104333		GO:0009081	Yes	0.135571	branched-chain amino acid metabolic process
transcriptional level	GO:0050691	0.103797		GO:0010325	Yes	0.135467	raffinose family oligosaccharide biosynthetic process
transcriptional level	GO:0009958	0.103529		GO:0010090	Yes	0.135	trichome morphogenesis
transcriptional level	GO:0010215	0.103529		GO:0003725	Yes	0.134333	double-stranded RNA binding
transcriptional level	GO:0010161	0.103425		GO:0016570	Yes	0.134286	histone modification
transcriptional level	GO:0015630	0.103381		GO:0016780	Yes	0.1342	phosphotransferase activity, for other substituted phosphate groups
transcriptional level	GO:0034456	0.103302		GO:2000114	Yes	0.134	regulation of establishment of cell polarity
transcriptional level	GO:0055075	0.10311		GO:0032876	Yes	0.133833	negative regulation of DNA endoreduplication
transcriptional level	GO:0010821	0.102905		GO:0070205	Yes	0.1338	2-succinyl-6-hydroxy-2,4-cyclohexadiene-1-carboxylate synthase activity
transcriptional level	GO:0032541	0.10275		GO:0043748	Yes	0.1338	O-succinylbenzoate synthase activity
transcriptional level	GO:0004618	0.102581		GO:1902171	Yes	0.132682	regulation of tocopherol cyclase activity
transcriptional level	GO:0016788	0.10237		GO:0090522	Yes	0.1325	vesicle tethering involved in exocytosis
transcriptional level	GO:0010090	0.102328		GO:0090342	Yes	0.132167	regulation of cell aging
transcriptional level	GO:0060320	0.10226		GO:0043021	Yes	0.13175	ribonucleoprotein complex binding
transcriptional level	GO:0048316	0.102259		GO:0030691	No	0.131464	Noc2p-Noc3p complex
transcriptional level	GO:0005319	0.1017		GO:0030690	No	0.131464	Noc1p-Noc2p complex
transcriptional level	GO:0016783	0.101515		GO:0004040	Yes	0.131286	amidase activity
transcriptional level	GO:0097177	0.101246		GO:0009225	Yes	0.131125	nucleotide-sugar metabolic process
transcriptional level	GO:0035265	0.101067		GO:0004573	Yes	0.1306	mannosyl-oligosaccharide glucosidase activity
transcriptional level	GO:1902458	0.101013		GO:0004180	Yes	0.129833	carboxypeptidase activity
transcriptional level	GO:0008312	0.101		GO:0006955	Yes	0.129739	immune response
transcriptional level	GO:0043565	0.100966		GO:0004807	No	0.12962	triose-phosphate isomerase activity
transcriptional level	GO:0008641	0.100894		GO:0032422	Yes	0.1295	purine-rich negative regulatory element binding
transcriptional level	GO:1902290	0.100893		GO:0071668	Yes	0.129444	plant-type cell wall assembly
transcriptional level	GO:1901000	0.100887		GO:0006072	Yes	0.129286	glycerol-3-phosphate metabolic process
transcriptional level	GO:0080182	0.100887		GO:0008283	Yes	0.129	cell population proliferation
transcriptional level	GO:0035529	0.100879		GO:0090358	Yes	0.129	positive regulation of tryptophan metabolic process
transcriptional level	GO:0009544	0.100731		GO:0090355	Yes	0.129	positive regulation of auxin metabolic process
transcriptional level	GO:0008374	0.10072		GO:0055122	Yes	0.129	response to very low light intensity stimulus
transcriptional level	GO:0034002	0.1004		GO:0051567	Yes	0.128889	histone H3-K9 methylation
transcriptional level	GO:0050550	0.1004		GO:0048453	Yes	0.128875	sepal formation
transcriptional level	GO:0080015	0.1004		GO:0009257	Yes	0.128727	10-formyltetrahydrofolate biosynthetic process
transcriptional level	GO:0040034	0.100352		GO:0042276	Yes	0.1287	error-prone translesion synthesis
transcriptional level	GO:0019013	0.099991		GO:0008265	Yes	0.1287	Mo-molybdopterin cofactor sulfurase activity
transcriptional level	GO:0004484	0.0998333		GO:0048587	Yes	0.128556	regulation of short-day photoperiodism, flowering
transcriptional level	GO:0004651	0.0998333		GO:0006210	Yes	0.128273	thymine catabolic process
transcriptional level	GO:0098507	0.0998333		GO:0080030	Yes	0.12825	methyl indole-3-acetate esterase activity
transcriptional level	GO:0005687	0.0996705		GO:0031640	No	0.12825	killing of cells of other organism
transcriptional level	GO:0055037	0.0994375		GO:0008948	Yes	0.1281	oxaloacetate decarboxylase activity
transcriptional level	GO:0071540	0.0994132		GO:0031060	Yes	0.127556	regulation of histone methylation
transcriptional level	GO:0045732	0.099413		GO:0009626	Yes	0.127116	plant-type hypersensitive response
transcriptional level	GO:0006390	0.0993383		GO:0102491	Yes	0.1265	dGTP phosphohydrolase activity
transcriptional level	GO:0034245	0.0993383		GO:0102490	Yes	0.1265	8-oxo-dGTP phosphohydrolase activity
transcriptional level	GO:0016851	0.0991876		GO:0102488	Yes	0.1265	dTTP phosphohydrolase activity
transcriptional level	GO:0009515	0.0990105		GO:0102486	Yes	0.1265	dCTP phosphohydrolase activity
transcriptional level	GO:1904095	0.098901		GO:0009824	Yes	0.1265	AMP dimethylallyltransferase activity
transcriptional level	GO:2000692	0.098901		GO:0000453	No	0.125949	enzyme-directed rRNA 2'-O-methylation
transcriptional level	GO:0046739	0.0988333		GO:0051262	Yes	0.125583	protein tetramerization
transcriptional level	GO:0097718	0.0986687		GO:0033862	Yes	0.1255	UMP kinase activity
transcriptional level	GO:0000812	0.098375		GO:0045087	Yes	0.125327	innate immune response
transcriptional level	GO:0009693	0.0982128		GO:0006612	Yes	0.125273	protein targeting to membrane
transcriptional level	GO:0019941	0.0979563		GO:0009860	Yes	0.125152	pollen tube growth
transcriptional level	GO:1990825	0.0978657		GO:0070827	Yes	0.12475	chromatin maintenance
transcriptional level	GO:0010242	0.0976877		GO:0035865	Yes	0.124615	cellular response to potassium ion
transcriptional level	GO:0030041	0.0975875		GO:0046835	Yes	0.1245	carbohydrate phosphorylation
transcriptional level	GO:1904966	0.0974439		GO:0030026	Yes	0.1244	cellular manganese ion homeostasis
transcriptional level	GO:0034455	0.0972406		GO:0002237	Yes	0.124379	response to molecule of bacterial origin
transcriptional level	GO:0006367	0.0971099		GO:0000461	No	0.124262	endonucleolytic cleavage to generate mature 3'-end of SSU-rRNA from (SSU-rRNA, 5.8S rRNA, LSU-rRNA)
transcriptional level	GO:0003725	0.0970862		GO:0031935	Yes	0.124	regulation of chromatin silencing
transcriptional level	GO:0051016	0.097		GO:0006446	Yes	0.124	regulation of translational initiation
transcriptional level	GO:0009496	0.0969766		GO:0016604	Yes	0.124	nuclear body
transcriptional level	GO:0016679	0.0969766		GO:0080032	Yes	0.123333	methyl jasmonate esterase activity
transcriptional level	GO:0051738	0.0969365		GO:0080031	Yes	0.123333	methyl salicylate esterase activity
transcriptional level	GO:0004806	0.0968125		GO:0004084	Yes	0.122929	branched-chain-amino-acid transaminase activity
transcriptional level	GO:1904580	0.0967046		GO:0071763	Yes	0.122727	nuclear membrane organization
transcriptional level	GO:0005677	0.0965974		GO:2000030	Yes	0.12225	regulation of response to red or far red light
transcriptional level	GO:0031386	0.0964771		GO:0071422	No	0.121569	succinate transmembrane transport
transcriptional level	GO:0010102	0.0964655		GO:0051775	No	0.121408	response to redox state
transcriptional level	GO:0043562	0.096383		GO:0050691	No	0.121373	regulation of defense response to virus by host
transcriptional level	GO:0080171	0.0962951		GO:0048657	Yes	0.121071	anther wall tapetum cell differentiation
transcriptional level	GO:0006346	0.0962593		GO:0035303	Yes	0.120364	regulation of dephosphorylation
transcriptional level	GO:0005901	0.0960284		GO:0004382	Yes	0.120182	guanosine-diphosphatase activity
transcriptional level	GO:0080030	0.0958889		GO:0006282	Yes	0.12	regulation of DNA repair
transcriptional level	GO:0008494	0.0958718		GO:0010215	Yes	0.119889	cellulose microfibril organization
transcriptional level	GO:0047134	0.0958248		GO:0034720	Yes	0.119714	histone H3-K4 demethylation
transcriptional level	GO:0043229	0.0956111		GO:0071494	Yes	0.1195	cellular response to UV-C
transcriptional level	GO:0043226	0.0955312		GO:0002229	Yes	0.119434	defense response to oomycetes
transcriptional level	GO:0046835	0.0955161		GO:0010052	Yes	0.119286	guard cell differentiation
transcriptional level	GO:0004180	0.0954545		GO:0009847	Yes	0.119182	spore germination
transcriptional level	GO:0045739	0.0953179		GO:0043157	Yes	0.119154	response to cation stress
transcriptional level	GO:0015908	0.095		GO:0048579	Yes	0.119111	negative regulation of long-day photoperiodism, flowering
transcriptional level	GO:0034719	0.0949931		GO:1905392	Yes	0.119	plant organ morphogenesis
transcriptional level	GO:0005881	0.0949549		GO:0009639	Yes	0.118733	response to red or far red light
transcriptional level	GO:0070208	0.0949474		GO:0004618	No	0.118525	phosphoglycerate kinase activity
transcriptional level	GO:0055035	0.0948741		GO:0048831	Yes	0.118077	regulation of shoot system development
transcriptional level	GO:0005744	0.0948403		GO:0009190	Yes	0.118	cyclic nucleotide biosynthetic process
transcriptional level	GO:0010075	0.0948367		GO:1901562	Yes	0.117818	response to paraquat
transcriptional level	GO:1990381	0.0947681		GO:0060211	Yes	0.117765	regulation of nuclear-transcribed mRNA poly(A) tail shortening
transcriptional level	GO:0005960	0.0946812		GO:0004815	Yes	0.1175	aspartate-tRNA ligase activity
transcriptional level	GO:0030308	0.0946667		GO:0006015	Yes	0.1174	5-phosphoribose 1-diphosphate biosynthetic process
transcriptional level	GO:0070932	0.0945303		GO:0004749	Yes	0.1174	ribose phosphate diphosphokinase activity
transcriptional level	GO:0006626	0.0945214		GO:0000014	Yes	0.1174	single-stranded DNA endodeoxyribonuclease activity
transcriptional level	GO:0048353	0.0945		GO:1904962	Yes	0.117167	plastid to vacuole vesicle-mediated transport
transcriptional level	GO:0009567	0.0943391		GO:0071211	Yes	0.117167	protein targeting to vacuole involved in autophagy
transcriptional level	GO:0010282	0.0943333		GO:0080108	No	0.117111	S-alkylthiohydroximate lyase activity
transcriptional level	GO:1990169	0.0943333		GO:0035619	Yes	0.117	root hair tip
transcriptional level	GO:0051741	0.09433		GO:0051721	Yes	0.116636	protein phosphatase 2A binding
transcriptional level	GO:0102550	0.09433		GO:0016553	Yes	0.116591	base conversion or substitution editing
transcriptional level	GO:0005786	0.0943158		GO:0009816	Yes	0.116496	#N/A
transcriptional level	GO:0005381	0.0942727		GO:0035529	Yes	0.116333	NADH pyrophosphatase activity
transcriptional level	GO:0006109	0.0942095		GO:0010018	Yes	0.1163	far-red light signaling pathway
transcriptional level	GO:2000032	0.0941702		GO:0035672	Yes	0.11625	oligopeptide transmembrane transport
transcriptional level	GO:0051726	0.0941207		GO:0001934	No	0.116089	positive regulation of protein phosphorylation
transcriptional level	GO:0006177	0.0940572		GO:0005786	Yes	0.115167	signal recognition particle, endoplasmic reticulum targeting
transcriptional level	GO:0048367	0.094		GO:0009911	Yes	0.115	positive regulation of flower development
transcriptional level	GO:0010332	0.0937517		GO:0001046	Yes	0.114444	core promoter sequence-specific DNA binding
transcriptional level	GO:0061157	0.0934563		GO:0002239	Yes	0.114442	response to oomycetes
transcriptional level	GO:2000008	0.0933995		GO:0097001	Yes	0.114417	ceramide binding
transcriptional level	GO:0010326	0.0933944		GO:0016208	Yes	0.11425	AMP binding
transcriptional level	GO:0016559	0.0932874		GO:0004197	Yes	0.1142	cysteine-type endopeptidase activity
transcriptional level	GO:0035925	0.0931935		GO:0055081	Yes	0.113714	anion homeostasis
transcriptional level	GO:0140301	0.0931396		GO:0009786	Yes	0.113687	regulation of asymmetric cell division
transcriptional level	GO:0016884	0.0931252		GO:0004740	Yes	0.113615	pyruvate dehydrogenase (acetyl-transferring) kinase activity
transcriptional level	GO:0030956	0.0931252		GO:0004869	Yes	0.113571	cysteine-type endopeptidase inhibitor activity
transcriptional level	GO:0070681	0.0931252		GO:0019199	Yes	0.1135	transmembrane receptor protein kinase activity
transcriptional level	GO:0006415	0.0929355		GO:0016851	No	0.113358	magnesium chelatase activity
transcriptional level	GO:2000014	0.092918		GO:0043916	Yes	0.113167	DNA-7-methylguanine glycosylase activity
transcriptional level	GO:0010225	0.0927816		GO:0010497	Yes	0.113	plasmodesmata-mediated intercellular transport
transcriptional level	GO:0009741	0.0924635		GO:0004017	Yes	0.112857	adenylate kinase activity
transcriptional level	GO:0048500	0.092434		GO:0103067	Yes	0.112833	4alpha-carboxy-5alpha-cholesta-8-en-3beta-ol:NAD(P)+ 3-dehydrogenase (decarboxylating) activity
transcriptional level	GO:0070863	0.0923793		GO:0103066	Yes	0.112833	4alpha-carboxy-4beta-methyl-5alpha-cholesta-8-en-3beta-ol:NAD(P)+ 3-oxidoreductase (decarboxylating) activity
transcriptional level	GO:0010235	0.0923396		GO:0047012	Yes	0.112833	sterol-4-alpha-carboxylate 3-dehydrogenase (decarboxylating) activity
transcriptional level	GO:0097428	0.0922566		GO:0010236	Yes	0.112769	plastoquinone biosynthetic process
transcriptional level	GO:0048510	0.0922424		GO:0071339	Yes	0.112667	MLL1 complex
transcriptional level	GO:0007346	0.0921562		GO:1902290	Yes	0.11256	positive regulation of defense response to oomycetes
transcriptional level	GO:0010377	0.0921154		GO:0000725	Yes	0.1125	recombinational repair
transcriptional level	GO:0047429	0.0920408		GO:0008023	Yes	0.112167	transcription elongation factor complex
transcriptional level	GO:0030705	0.0919773		GO:0030981	Yes	0.111909	cortical microtubule cytoskeleton
transcriptional level	GO:1900088	0.0918824		GO:0010148	Yes	0.111444	transpiration
transcriptional level	GO:1900091	0.0918824		GO:0042742	Yes	0.111352	defense response to bacterium
transcriptional level	GO:0015798	0.0917885		GO:0000814	Yes	0.111091	ESCRT II complex
transcriptional level	GO:0080092	0.0917441		GO:1902458	No	0.110882	positive regulation of stomatal opening
transcriptional level	GO:0008417	0.0916613		GO:0032592	Yes	0.1105	integral component of mitochondrial membrane
transcriptional level	GO:0043953	0.0916337		GO:0006344	Yes	0.110462	#N/A
transcriptional level	GO:0071541	0.0916299		GO:1990258	No	0.110442	histone glutamine methylation
transcriptional level	GO:0031464	0.0916		GO:0030137	Yes	0.110308	COPI-coated vesicle
transcriptional level	GO:0000154	0.0915446		GO:0080191	Yes	0.110143	secondary thickening
transcriptional level	GO:0006071	0.0914937		GO:0006366	Yes	0.110077	transcription by RNA polymerase II
transcriptional level	GO:0009850	0.0914		GO:0080185	Yes	0.11	effector-mediated induction of plant hypersensitive response by symbiont
transcriptional level	GO:0015969	0.0913906		GO:0034414	Yes	0.109923	tRNA 3'-trailer cleavage, endonucleolytic
transcriptional level	GO:0070816	0.0912879		GO:0048278	Yes	0.109769	vesicle docking
transcriptional level	GO:0015030	0.0912301		GO:0009617	Yes	0.109689	response to bacterium
transcriptional level	GO:0032025	0.0911944		GO:0080122	Yes	0.109667	AMP transmembrane transporter activity
transcriptional level	GO:0030875	0.0910488		GO:0031540	Yes	0.109556	regulation of anthocyanin biosynthetic process
transcriptional level	GO:0007231	0.09092		GO:0090279	Yes	0.109529	regulation of calcium ion import
transcriptional level	GO:0060866	0.090726		GO:0071577	Yes	0.109385	zinc ion transmembrane transport
transcriptional level	GO:0042631	0.0906667		GO:0010264	Yes	0.109375	myo-inositol hexakisphosphate biosynthetic process
transcriptional level	GO:0050826	0.0906551		GO:0080176	Yes	0.109118	xyloglucan 1,6-alpha-xylosidase activity
transcriptional level	GO:0090228	0.0906056		GO:0006109	Yes	0.109091	regulation of carbohydrate metabolic process
transcriptional level	GO:0009526	0.0904217		GO:0048359	Yes	0.108586	mucilage metabolic process involved in seed coat development
transcriptional level	GO:0071244	0.0903571		GO:0005384	Yes	0.1084	manganese ion transmembrane transporter activity
transcriptional level	GO:0009864	0.0902951		GO:0010375	Yes	0.108353	stomatal complex patterning
transcriptional level	GO:0006409	0.0902934		GO:0080166	No	0.108333	stomium development
transcriptional level	GO:0004040	0.0902264		GO:0010229	Yes	0.108111	inflorescence development
transcriptional level	GO:0006753	0.0901538		GO:0043495	Yes	0.1081	protein-membrane adaptor activity
transcriptional level	GO:1900424	0.0900341		GO:0047134	Yes	0.108057	protein-disulfide reductase (NAD(P)) activity
transcriptional level	GO:0009553	0.0898455		GO:1902457	Yes	0.108	negative regulation of stomatal opening
transcriptional level	GO:0006644	0.0897639		GO:0052742	No	0.107986	phosphatidylinositol kinase activity
transcriptional level	GO:0035619	0.0896154		GO:0016679	No	0.107947	oxidoreductase activity, acting on diphenols and related substances as donors
transcriptional level	GO:1990019	0.0894884		GO:0009496	No	0.107947	plastoquinol--plastocyanin reductase activity
transcriptional level	GO:0006972	0.0894706		GO:0009741	Yes	0.107891	response to brassinosteroid
transcriptional level	GO:0043328	0.0894634		GO:0009846	Yes	0.107775	pollen germination
transcriptional level	GO:0010476	0.0894545		GO:0035266	Yes	0.10775	meristem growth
transcriptional level	GO:0140078	0.0893889		GO:0034247	Yes	0.107583	snoRNA splicing
transcriptional level	GO:0006651	0.0892708		GO:0007166	Yes	0.107488	cell surface receptor signaling pathway
transcriptional level	GO:0080186	0.0892258		GO:0002238	Yes	0.107411	response to molecule of fungal origin
transcriptional level	GO:0030659	0.0892235		GO:0043995	Yes	0.107182	histone acetyltransferase activity (H4-K5 specific)
transcriptional level	GO:2000031	0.0890876		GO:0007186	Yes	0.107143	G protein-coupled receptor signaling pathway
transcriptional level	GO:0048317	0.0890847		GO:0005245	Yes	0.107143	voltage-gated calcium channel activity
transcriptional level	GO:0006388	0.0890392		GO:0071286	Yes	0.107077	cellular response to magnesium ion
transcriptional level	GO:0006790	0.089037		GO:0043325	Yes	0.107077	phosphatidylinositol-3,4-bisphosphate binding
transcriptional level	GO:0030970	0.0889487		GO:0010350	Yes	0.107077	cellular response to magnesium starvation
transcriptional level	GO:0031167	0.0889233		GO:0016591	Yes	0.107036	RNA polymerase II, holoenzyme
transcriptional level	GO:0019104	0.0888732		GO:0048529	No	0.107011	magnesium-protoporphyrin IX monomethyl ester (oxidative) cyclase activity
transcriptional level	GO:0032786	0.0887692		GO:0009838	Yes	0.107	abscission
transcriptional level	GO:0035618	0.0887059		GO:0016788	Yes	0.106989	hydrolase activity, acting on ester bonds
transcriptional level	GO:0042646	0.0887005		GO:0010037	Yes	0.106917	response to carbon dioxide
transcriptional level	GO:0010236	0.0885775		GO:0047840	Yes	0.106667	dCTP diphosphatase activity
transcriptional level	GO:0061908	0.0885703		GO:0042262	Yes	0.106667	DNA protection
transcriptional level	GO:0010223	0.0885333		GO:0006253	Yes	0.106667	dCTP catabolic process
transcriptional level	GO:0005844	0.0881583		GO:0102205	Yes	0.106538	cholesterol alpha-glucosyltransferase activity
transcriptional level	GO:0080027	0.0881144		GO:0102203	Yes	0.106538	brassicasterol glucosyltransferase activity
transcriptional level	GO:0010197	0.0878828		GO:0102202	Yes	0.106538	soladodine glucosyltransferase activity
transcriptional level	GO:0004311	0.087859		GO:0016906	Yes	0.106538	sterol 3-beta-glucosyltransferase activity
transcriptional level	GO:1990206	0.0876399		GO:0034051	Yes	0.1065	negative regulation of plant-type hypersensitive response
transcriptional level	GO:0016463	0.0875909		GO:0034286	Yes	0.106462	response to maltose
transcriptional level	GO:0004525	0.0875895		GO:0030951	Yes	0.106444	establishment or maintenance of microtubule cytoskeleton polarity
transcriptional level	GO:0080022	0.0875294		GO:0004535	Yes	0.10625	poly(A)-specific ribonuclease activity
transcriptional level	GO:0017150	0.0874643		GO:0010117	Yes	0.106125	photoprotection
transcriptional level	GO:0042277	0.0874429		GO:0033186	No	0.106095	CAF-1 complex
transcriptional level	GO:0009081	0.0873803		GO:0031115	Yes	0.106077	negative regulation of microtubule polymerization
transcriptional level	GO:0005247	0.0873412		GO:0004644	Yes	0.105923	phosphoribosylglycinamide formyltransferase activity
transcriptional level	GO:0004805	0.08722		GO:0042938	Yes	0.105857	dipeptide transport
transcriptional level	GO:0006366	0.0871726		GO:0001560	No	0.10575	regulation of cell growth by extracellular stimulus
transcriptional level	GO:0075733	0.0870667		GO:0019900	Yes	0.105667	kinase binding
transcriptional level	GO:0010229	0.0869891		GO:0009871	Yes	0.105625	jasmonic acid and ethylene-dependent systemic resistance, ethylene mediated signaling pathway
transcriptional level	GO:0010104	0.0869655		GO:0009063	Yes	0.105417	cellular amino acid catabolic process
transcriptional level	GO:0009920	0.0869059		GO:1904964	No	0.105414	positive regulation of phytol biosynthetic process
transcriptional level	GO:0031591	0.0868446		GO:0007229	Yes	0.105385	integrin-mediated signaling pathway
transcriptional level	GO:0003746	0.0868111		GO:0050155	Yes	0.105267	ornithine(lysine) transaminase activity
transcriptional level	GO:0048868	0.0867381		GO:0019544	Yes	0.105267	arginine catabolic process to glutamate
transcriptional level	GO:0042406	0.0867089		GO:0010121	Yes	0.105267	arginine catabolic process to proline via ornithine
transcriptional level	GO:0043291	0.0866919		GO:0043087	Yes	0.105077	regulation of GTPase activity
transcriptional level	GO:0016242	0.0866057		GO:0097577	No	0.105	sequestering of iron ion
transcriptional level	GO:1901355	0.0866057		GO:0006285	Yes	0.1049	base-excision repair, AP site formation
transcriptional level	GO:1902661	0.0866057		GO:2000617	Yes	0.10475	positive regulation of histone H3-K9 acetylation
transcriptional level	GO:2000234	0.0866057		GO:0040034	Yes	0.104355	regulation of development, heterochronic
transcriptional level	GO:0008420	0.0866048		GO:0012501	Yes	0.104348	programmed cell death
transcriptional level	GO:0006517	0.0865365		GO:2000692	No	0.104308	negative regulation of seed maturation
transcriptional level	GO:0009828	0.0865205		GO:1904095	No	0.104308	negative regulation of endosperm development
transcriptional level	GO:0048856	0.0864697		GO:0006659	Yes	0.1042	phosphatidylserine biosynthetic process
transcriptional level	GO:0004514	0.0864444		GO:0006083	Yes	0.1042	acetate metabolic process
transcriptional level	GO:2000011	0.0863899		GO:0051019	Yes	0.104154	mitogen-activated protein kinase binding
transcriptional level	GO:1901401	0.0863668		GO:0034455	No	0.104114	t-UTP complex
transcriptional level	GO:0008047	0.0863422		GO:0070407	Yes	0.103947	oxidation-dependent protein catabolic process
transcriptional level	GO:0042132	0.0863389		GO:0005960	No	0.103861	glycine cleavage complex
transcriptional level	GO:0044794	0.0862742		GO:0009306	Yes	0.103833	protein secretion
transcriptional level	GO:0048467	0.0861944		GO:0080022	Yes	0.1035	primary root development
transcriptional level	GO:0008097	0.0860989		GO:0071219	Yes	0.103391	cellular response to molecule of bacterial origin
transcriptional level	GO:0004332	0.0858487		GO:0009807	Yes	0.103353	lignan biosynthetic process
transcriptional level	GO:0006264	0.0858208		GO:0010213	Yes	0.103231	non-photoreactive DNA repair
transcriptional level	GO:0005775	0.0855451		GO:0008312	Yes	0.103167	7S RNA binding
transcriptional level	GO:1902289	0.0855405		GO:0034456	No	0.102936	UTP-C complex
transcriptional level	GO:0032876	0.0854615		GO:0051511	Yes	0.1028	negative regulation of unidimensional cell growth
transcriptional level	GO:0033612	0.0854583		GO:0019760	Yes	0.102688	glucosinolate metabolic process
transcriptional level	GO:0035196	0.0854526		GO:0000132	Yes	0.1025	establishment of mitotic spindle orientation
transcriptional level	GO:0004185	0.0853846		GO:0072659	Yes	0.102429	protein localization to plasma membrane
transcriptional level	GO:0106145	0.0853077		GO:0048188	Yes	0.102231	Set1C/COMPASS complex
transcriptional level	GO:0106147	0.0853077		GO:0004146	Yes	0.102214	dihydrofolate reductase activity
transcriptional level	GO:0030599	0.0852748		GO:0019948	Yes	0.102214	SUMO activating enzyme activity
transcriptional level	GO:0042790	0.0851232		GO:0103075	Yes	0.102143	indole-3-pyruvate monooxygenase activity
transcriptional level	GO:0006072	0.0850899		GO:0070208	Yes	0.1021	protein heterotrimerization
transcriptional level	GO:0008308	0.085039		GO:0046028	No	0.102093	electron transporter, transferring electrons from cytochrome b6/f complex of photosystem II activity
transcriptional level	GO:0009630	0.0847931		GO:0004087	Yes	0.101913	carbamoyl-phosphate synthase (ammonia) activity
transcriptional level	GO:1900140	0.0847534		GO:0015085	Yes	0.101818	calcium ion transmembrane transporter activity
transcriptional level	GO:0052096	0.0847224		GO:2000762	Yes	0.1018	regulation of phenylpropanoid metabolic process
transcriptional level	GO:0010636	0.0846721		GO:0032446	Yes	0.101769	protein modification by small protein conjugation
transcriptional level	GO:0048312	0.0846721		GO:0045943	No	0.101759	positive regulation of transcription by RNA polymerase I
transcriptional level	GO:0033674	0.0846654		GO:0004328	Yes	0.101545	formamidase activity
transcriptional level	GO:0019288	0.0846152		GO:0006409	No	0.101459	tRNA export from nucleus
transcriptional level	GO:0043022	0.0846127		GO:0070628	Yes	0.101286	proteasome binding
transcriptional level	GO:0001578	0.0845682		GO:0046460	Yes	0.101214	neutral lipid biosynthetic process
transcriptional level	GO:0034511	0.084518		GO:0070816	Yes	0.1012	phosphorylation of RNA polymerase II C-terminal domain
transcriptional level	GO:0071493	0.0845121		GO:0010048	Yes	0.1012	vernalization response
transcriptional level	GO:1900864	0.0844872		GO:0006793	Yes	0.101125	phosphorus metabolic process
transcriptional level	GO:0005850	0.0844643		GO:0032784	Yes	0.101032	regulation of DNA-templated transcription, elongation
transcriptional level	GO:0046514	0.0843871		GO:0001078	Yes	0.101	#N/A
transcriptional level	GO:0102121	0.0843871		GO:0009553	Yes	0.10091	embryo sac development
transcriptional level	GO:0016553	0.0842432		GO:0019516	Yes	0.100778	lactate oxidation
transcriptional level	GO:0005254	0.0842289		GO:0060359	Yes	0.100727	response to ammonium ion
transcriptional level	GO:0051103	0.0841739		GO:0060866	No	0.100725	leaf abscission
transcriptional level	GO:0043614	0.0841372		GO:0051738	No	0.100714	xanthophyll binding
transcriptional level	GO:0000469	0.0839175		GO:0008484	Yes	0.100692	sulfuric ester hydrolase activity
transcriptional level	GO:0001078	0.0838714		GO:0051726	Yes	0.100667	regulation of cell cycle
transcriptional level	GO:0010555	0.083812		GO:0046856	Yes	0.100355	phosphatidylinositol dephosphorylation
transcriptional level	GO:0055089	0.0837614		GO:0009788	Yes	0.1002	negative regulation of abscisic acid-activated signaling pathway
transcriptional level	GO:0016104	0.0837554		GO:0046512	Yes	0.1001	sphingosine biosynthetic process
transcriptional level	GO:0080115	0.0837355		GO:0010242	No	0.099987	oxygen evolving activity
transcriptional level	GO:0034473	0.0837338		GO:0000154	Yes	0.0999079	rRNA modification
transcriptional level	GO:1905499	0.0835614		GO:0048444	Yes	0.0998462	floral organ morphogenesis
transcriptional level	GO:0009783	0.0835463		GO:0090406	Yes	0.0995597	pollen tube
transcriptional level	GO:0000792	0.0834444		GO:0050826	Yes	0.0992885	response to freezing
transcriptional level	GO:0097526	0.0834401		GO:0007021	Yes	0.0991538	tubulin complex assembly
transcriptional level	GO:0051315	0.0834102		GO:0009747	Yes	0.0991333	hexokinase-dependent signaling
transcriptional level	GO:0071588	0.0833784		GO:0006517	Yes	0.0991111	protein deglycosylation
transcriptional level	GO:0045038	0.0833359		GO:0010270	Yes	0.099	photosystem II oxygen evolving complex assembly
transcriptional level	GO:0044206	0.0833295		GO:0070566	Yes	0.0989444	adenylyltransferase activity
transcriptional level	GO:0018401	0.0832909		GO:0003922	Yes	0.0989375	GMP synthase (glutamine-hydrolyzing) activity
transcriptional level	GO:0038023	0.0832187		GO:0003921	Yes	0.0989375	GMP synthase activity
transcriptional level	GO:0004605	0.0830429		GO:0010112	No	0.0989169	regulation of systemic acquired resistance
transcriptional level	GO:0000478	0.0830131		GO:0102550	No	0.0985909	2-methyl-6-geranylgeranyl-1,4-benzoquinol methyltransferase activity
transcriptional level	GO:0080056	0.0830131		GO:0051741	No	0.0985909	2-methyl-6-phytyl-1,4-benzoquinone methyltransferase activity
transcriptional level	GO:0080057	0.0830131		GO:0080168	Yes	0.0985833	abscisic acid transport
transcriptional level	GO:0032147	0.083		GO:0006273	Yes	0.097931	lagging strand elongation
transcriptional level	GO:0080031	0.0829828		GO:1905775	No	0.0978421	negative regulation of DNA helicase activity
transcriptional level	GO:0080032	0.0829828		GO:0002376	Yes	0.0977953	immune system process
transcriptional level	GO:0004314	0.0825641		GO:0009627	Yes	0.0977643	systemic acquired resistance
transcriptional level	GO:0016999	0.0825641		GO:0006024	Yes	0.0976875	glycosaminoglycan biosynthetic process
transcriptional level	GO:0016702	0.0825566		GO:0003979	Yes	0.0976875	UDP-glucose 6-dehydrogenase activity
transcriptional level	GO:0006885	0.0825385		GO:0004185	Yes	0.0976364	serine-type carboxypeptidase activity
transcriptional level	GO:0000819	0.0825344		GO:0009751	Yes	0.097399	response to salicylic acid
transcriptional level	GO:0036065	0.0824394		GO:1990169	No	0.0973077	stress response to copper ion
transcriptional level	GO:0003938	0.0824151		GO:0010282	No	0.0973077	senescence-associated vacuole
transcriptional level	GO:1900036	0.0822753		GO:0005950	Yes	0.0972105	anthranilate synthase complex
transcriptional level	GO:0006955	0.0822434		GO:0031429	No	0.0971875	box H/ACA snoRNP complex
transcriptional level	GO:0033523	0.0821404		GO:0000395	Yes	0.0971667	mRNA 5'-splice site recognition
transcriptional level	GO:0010148	0.0821111		GO:0051507	Yes	0.0971333	beta-sitosterol UDP-glucosyltransferase activity
transcriptional level	GO:0019464	0.0819287		GO:0005881	Yes	0.0970909	cytoplasmic microtubule
transcriptional level	GO:0009977	0.0819147		GO:0031591	Yes	0.0970385	wybutosine biosynthetic process
transcriptional level	GO:0004713	0.0818846		GO:0050850	No	0.097	positive regulation of calcium-mediated signaling
transcriptional level	GO:0019903	0.0818375		GO:0007204	No	0.097	positive regulation of cytosolic calcium ion concentration
transcriptional level	GO:0030490	0.0817052		GO:1900150	Yes	0.0969462	regulation of defense response to fungus
transcriptional level	GO:0009649	0.0816983		GO:0010930	Yes	0.0969444	negative regulation of auxin mediated signaling pathway
transcriptional level	GO:0010584	0.081625		GO:0004049	Yes	0.0967714	anthranilate synthase activity
transcriptional level	GO:0017157	0.0815493		GO:0033014	Yes	0.0967664	tetrapyrrole biosynthetic process
transcriptional level	GO:0005689	0.0814879		GO:1900458	Yes	0.09675	negative regulation of brassinosteroid mediated signaling pathway
transcriptional level	GO:0045903	0.0814816		GO:0018478	Yes	0.0967059	malonate-semialdehyde dehydrogenase (acetylating) activity
transcriptional level	GO:0070936	0.0813804		GO:0004491	Yes	0.0967059	methylmalonate-semialdehyde dehydrogenase (acylating) activity
transcriptional level	GO:0008379	0.0813647		GO:0010120	Yes	0.0965472	camalexin biosynthetic process
transcriptional level	GO:0050688	0.0813333		GO:0060320	No	0.0964918	rejection of self pollen
transcriptional level	GO:0048236	0.0812628		GO:0031118	No	0.0963704	rRNA pseudouridine synthesis
transcriptional level	GO:0009521	0.0812411		GO:0008285	Yes	0.09616	negative regulation of cell population proliferation
transcriptional level	GO:0042023	0.0811871		GO:0008821	Yes	0.0960909	crossover junction endodeoxyribonuclease activity
transcriptional level	GO:0015074	0.081153		GO:0052852	Yes	0.096027	very-long-chain-(S)-2-hydroxy-acid oxidase activity
transcriptional level	GO:0055078	0.0810758		GO:1903338	Yes	0.0955625	regulation of cell wall organization or biogenesis
transcriptional level	GO:0009445	0.0810233		GO:0004499	Yes	0.0955556	N,N-dimethylaniline monooxygenase activity
transcriptional level	GO:0006821	0.0809419		GO:0000245	Yes	0.0955	spliceosomal complex assembly
transcriptional level	GO:0071818	0.0809153		GO:0006011	Yes	0.0954706	UDP-glucose metabolic process
transcriptional level	GO:0009687	0.0808158		GO:0031930	Yes	0.0952857	mitochondria-nucleus signaling pathway
transcriptional level	GO:0010376	0.08075		GO:0070681	No	0.0950808	glutaminyl-tRNAGln biosynthesis via transamidation
transcriptional level	GO:0010029	0.0807333		GO:0030956	No	0.0950808	glutamyl-tRNA(Gln) amidotransferase complex
transcriptional level	GO:0071219	0.080669		GO:0016884	No	0.0950808	carbon-nitrogen ligase activity, with glutamine as amido-N-donor
transcriptional level	GO:0008276	0.0806282		GO:0006290	No	0.0947692	pyrimidine dimer repair
transcriptional level	GO:0016131	0.0805843		GO:0080025	Yes	0.09475	phosphatidylinositol-3,5-bisphosphate binding
transcriptional level	GO:0051205	0.0805571		GO:0042631	Yes	0.094625	cellular response to water deprivation
transcriptional level	GO:0090150	0.0805571		GO:0052822	Yes	0.094625	DNA-3-methylguanine glycosylase activity
transcriptional level	GO:0010686	0.0805294		GO:0052821	Yes	0.094625	DNA-7-methyladenine glycosylase activity
[truncated: 14,243 more rows]

## Sheet: S6
Table S6 Correlation network of Autophagy pathway genes and AAGs.
[truncated: 26,270 more rows]

[truncated: 9 more sheets:  S7, S8, S9, S10, S11, S12, S13, S14, S15]
